# Supplementary material for: nMOWChIP-seq: low-input genome-wide mapping of non-histone targets
Source: NAR Genom Bioinform. 2022 Apr 7;4(2):lqac030. doi: 10.1093/nargab/lqac030 (PMC8988714; doi:10.1093/nargab/lqac030)
Supplement: lqac030_Supplemental_Files [file lqac030_supplemental_files.zip]

Archive with 3 entries (3 files):
- Supplementary dataset 1-Differential regions_Pol2.xlsx
- Supplementary dataset 2-Differential regions_TFs.xlsx
- Supplementary figures and tables_2-21-2022_final.pdf
