# Supplementary material for: nMOWChIP-seq: low-input genome-wide mapping of non-histone targets
Source: NAR Genom Bioinform. 2022 Apr 7;4(2):lqac030. doi: 10.1093/nargab/lqac030 (PMC8988714; doi:10.1093/nargab/lqac030)
Supplement: lqac030_Supplemental_Files [file lqac030_supplemental_files.zip › Supplementary dataset 1-Differential regions_Pol2.xlsx]

## Sheet: PFC > cerebellum_Pol2-total
chr2	92387748	92389903
chr7	80186293	80187772
chrX	135888417	135893477
chr19	12598097	12602293
chr18	74070018	74073755
chr13	51568530	51570167
chr1	183346284	183350385
chr11	23487712	23490310
chr4	118416220	118419307
chr9	59577150	59578082
chr4	123411388	123412448
chr2	119353755	119357211
chr11	17200505	17203503
chr14	66857089	66862224
chr8	105281263	105284159
chr16	59471588	59472421
chr17	32344403	32347238
chr2	125135760	125137261
chr14	118088885	118089586
chr6	87029731	87031829
chr11	50136569	50139082
chr11	5057612	5063018
chr7	25062753	25068939
chr7	28378872	28379692
chr6	47756635	47758909
chr14	16574868	16576018
chr10	117629347	117629926
chr17	13753595	13756250
chr13	102905806	102906958
chr13	74522170	74523009
chr13	45959605	45961456
chr19	53939009	53941423
chr16	58522831	58523721
chr5	138995734	139001580
chr10	80133102	80136449
chr11	21556058	21560249
chr1	42952600	42953703
chr3	14604088	14607022
chr2	33017915	33019816
chr19	4257341	4258343
chr3	122300957	122302268
chr17	25924912	25926342
chr8	71601983	71602981
chr15	99712732	99717172
chr7	79508809	79512262
chr9	120010789	120011322
chr11	116161684	116165335
chr1	189342567	189344242
chr5	124488016	124491822
chr13	105293252	105294804
chr17	12941755	12943357
chr2	11502857	11503719
chr11	116675887	116677815
chr3	95738610	95740151
chr18	21029093	21031395
chr8	8660834	8662070
chr13	104109031	104110464
chr9	63757002	63758783
chr15	89532287	89533352
chr10	81462174	81465225
chr2	19660903	19664523
chr15	25412158	25413129
chr8	71705494	71707586
chr12	64926129	64927985
chr3	96414275	96414885
chr9	45144781	45146364
chr17	64323117	64325396
chr15	99223315	99224866
chr8	70218548	70222639
chr9	98296425	98297205
chr3	55529886	55535320
chr8	25762823	25766673
chr4	80910578	80911655
chr16	36869424	36872692
chr2	65931003	65932652
chr16	11213311	11216357
chr19	10499048	10501651
chr8	72576898	72579399
chr5	72156588	72158989
chr10	39725477	39727862
chr11	32347813	32348349
chr11	35791154	35797150
chr2	151585712	151591563
chr8	123656650	123659066
chr7	19474303	19474871
chr13	17981743	17984914
chr16	31249247	31251620
chr10	89696753	89699590
chr19	36736111	36737181
chr4	134370689	134372862
chr11	62288397	62293147
chr7	16985750	16990359
chr9	103113535	103117739
chr18	43392141	43393267
chr2	144517292	144521661
chr7	100641680	100645183
chr17	24155452	24158748
chr2	152405466	152406848
chr7	24485400	24487467
chr10	61785517	61787338
chr14	101630741	101632682
chr4	125115801	125117882
chr14	56887570	56888283
chr1	9908299	9909155
chr8	122283617	122284641
chr13	95618132	95618776
chr16	26581062	26582288
chr4	149954329	149955683
chr9	121760201	121764793
chr11	60222295	60223428
chr2	11738301	11741825
chr3	73055305	73057110
chr12	24979052	24982225
chr1	195022304	195030013
chr17	34822938	34826175
chr10	40887311	40890419
chr7	119901347	119903179
chr7	101450515	101451258
chr12	85143060	85144202
chr3	84960920	84965709
chr4	136637247	136638191
chr11	98844225	98847580
chr7	132610568	132611092
chr13	54941441	54945865
chr6	134439184	134440288
chr12	79965256	79965906
chr5	129883110	129885074
chr8	85066974	85069157
chr5	108361669	108367688
chr11	20226889	20233603
chr7	25054195	25057374
chr5	137531448	137532720
chr2	30813380	30815768
chr7	83877406	83880035
chr10	115438517	115440788
chr4	138457120	138461014
chr7	30432756	30436150
chr1	172270103	172274488
chr18	12745334	12750320
chr4	130020933	130024729
chr1	66326010	66331035
chr8	123662952	123664929
chr15	82261211	82263081
chr14	29722021	29723136
chr19	61221385	61223618
chr11	79660187	79661199
chr2	129201850	129204499
chr15	99320863	99322505
chr3	84965818	84974633
chr14	66343760	66345817
chrX	102181304	102184514
chr3	89952309	89957462
chr7	120672108	120674978
chr17	26963959	26967194
chr7	45789518	45791474
chr10	81553361	81554637
chr14	7104495	7105815
chr19	3323209	3323719
chr7	4125182	4131317
chr3	88632836	88636227
chr9	23222455	23223766
chr5	134688716	134689479
chr17	28179474	28181752
chr8	47989944	47990945
chr14	66361433	66366516
chr9	25309404	25314764
chr1	45925228	45925994
chr2	62663850	62664797
chr12	17551196	17553100
chr14	25922131	25924116
chr1	132060873	132062998
chr2	152390826	152397646
chr5	149634774	149636423
chr18	12992841	12998150
chr11	102096763	102097658
chr6	12748635	12749630
chr11	105589098	105589701
chr15	66969262	66970112
chr19	45052410	45054322
chr10	80850771	80852353
chr10	21144742	21145498
chr6	83801824	83808269
chr17	15374727	15377152
chr9	90107304	90111182
chr3	148988613	148990023
chr15	76860465	76864519
chr15	100465199	100467054
chr10	5334272	5336394
chr6	113166248	113167269
chr8	123665008	123666425
chr14	32581119	32582734
chr8	14910970	14911557
chr8	72581699	72584034
chr7	45335222	45337049
chr8	70114063	70121077
chr2	28699791	28700522
chr8	94181356	94183746
chr16	38353562	38355169
chr10	80127910	80132968
chr9	121767572	121773092
chr4	134473623	134478762
chr5	74196393	74201145
chr7	66839630	66840636
chr3	28676386	28679988
chr3	94932892	94933412
chr17	84186223	84188048
chr15	60824416	60824963
chr6	113067888	113069911
chr17	27697914	27700406
chr3	93555099	93555962
chr5	24029955	24031215
chr11	3900873	3905480
chr11	7213172	7214360
chr4	48681472	48683804
chr8	25151301	25154102
chr3	107899021	107901311
chr2	163913441	163914869
chr11	104499771	104502077
chr5	117280724	117282102
chr6	55456104	55458153
chr10	108998351	109009104
chr7	45299133	45302567
chr11	72208541	72212577
chr19	6825985	6829558
chr6	37441639	37442301
chr2	161177240	161178092
chr10	79780498	79781243
chr8	20294968	20296461
chr16	38341574	38342230
chr9	112134893	112137617
chr9	44042921	44047606
chr13	74035910	74039972
chr2	129095073	129098976
chr13	21944552	21945634
chr5	143273206	143275634
chr17	44735715	44736506
chr8	95711152	95712392
chr2	157559568	157560931
chr4	133264446	133266543
chr5	139124757	139127064
chr9	108786140	108787981
chr17	29341585	29344836
chr16	58680544	58682606
chr7	19513975	19516120
chr4	123731592	123733862
chr1	191785578	191787515
chr10	94943451	94944627
chr11	29373036	29374559
chr4	87229445	87230857
chr16	17149716	17153578
chr11	94490846	94491806
chr11	50892250	50896252
chr4	43405855	43407346
chr2	91457454	91458749
chr11	86750283	86754138
chr19	4233668	4235584
chr14	70622571	70626854
chr3	17800138	17801867
chr6	114282309	114283308
chr18	74773727	74776656
chr4	11959149	11961508
chr12	36035565	36037766
chr11	113751094	113751863
chr9	44307097	44312258
chr7	79148710	79149100
chr9	121637846	121640544
chr8	94532581	94533355
chr18	37826296	37828181
chr11	100713571	100714666
chr14	108702471	108704217
chr15	83366777	83367329
chr8	4254190	4260463
chr2	30469378	30472046
chr7	112111326	112115333
chr6	36809328	36810619
chr18	61559844	61562657
chr7	16887488	16889520
chr10	95416382	95417692
chr14	40966464	40967001
chr7	49759046	49759633
chr11	76238432	76242014
chr5	52741540	52742147
chrX	168122667	168123905
chr3	137928863	137930499
chr1	34807826	34816561
chr3	57835671	57843295
chr1	136130843	136132267
chr10	81457497	81460346
chr14	8665719	8666625
chr11	98742621	98744725
chr7	130265592	130266662
chr15	11979423	11981454
chr3	89337712	89339502
chrX	151010818	151012628
chr8	70796508	70798656
chr11	53769668	53770841
chr1	50933332	50935956
chr9	8032837	8034642
chr3	45377354	45381993
chr4	32803411	32806964
chr8	19787503	19790035
chr10	40890528	40892376
chr14	65981664	65983716
chr6	120463167	120463760
chr11	26593283	26594068
chr16	77648849	77653543
chr3	89421169	89422179
chr8	104224154	104227022
chr13	5871058	5872505
chr5	102903105	102905067
chr8	70868750	70870206
chr4	43693684	43695411
chr13	45395455	45397503
chr11	51684005	51685407
chr16	50528547	50530211
chr18	25467406	25472817
chr11	98001279	98002738
chr13	75707430	75707964
chr16	38355411	38358260
chr1	43739282	43742527
chr18	38423190	38426221
chr4	129877128	129877733
chr9	53968962	53971322
chr12	3244509	3246145
chr15	89486645	89489283
chr6	31192559	31194513
chr13	51567263	51568267
chr13	101684760	101686103
chr7	140801320	140807280
chr9	110248589	110252237
chr9	14777569	14782508
chr14	70620088	70622432
chr14	78724367	78725764
chr6	145048451	145049080
chr9	21248082	21249033
chr17	37055029	37057390
chr13	43143849	43145490
chr2	29145495	29147557
chr12	14142261	14152409
chr16	16985399	16989544
chr1	51915545	51916220
chr9	67048856	67049779
chr3	94480423	94491978
chr10	99026934	99034458
chr1	153909432	153913241
chr6	146887961	146888912
chr6	113070340	113074372
chr17	26949091	26951771
chr19	57274144	57275709
chr14	118236373	118237085
chr17	27689321	27690787
chr11	106247534	106249413
chr9	110247040	110248529
chr1	18058134	18058974
chr12	15815536	15817416
chr2	112246631	112249369
chr5	129586304	129591679
chr3	97867320	97868695
chr10	45485906	45486992
chr9	112053133	112055572
chr3	97673154	97675499
chr2	26503252	26503849
chr9	106678047	106680738
chr12	119945641	119947107
chrX	169973020	169975853
chr9	15263615	15266602
chr8	72318798	72319488
chr12	70827866	70830774
chr4	42916486	42917116
chr14	25608045	25608907
chr5	45430963	45432919
chr5	30105134	30105669
chr16	50732389	50733292
chr13	75089438	75091272
chr1	42684138	42685607
chr9	123256005	123261144
chr19	6989108	6991144
chr19	17837043	17837827
chr16	90385121	90386883
chr4	138454932	138456938
chr7	121983558	121986682
chr15	98639089	98642422
chr1	89968420	89968892
chr15	36776789	36779269
chrX	23364480	23365354
chr14	69783795	69789136
chr9	112213141	112220867
chr3	82027699	82031440
chr4	138461093	138463373
chr5	139317901	139320337
chr11	109651871	109653773
chr12	32060332	32061865
chr2	158610256	158611668
chr15	83464171	83465071
chr4	148287428	148288207
chr3	107890119	107892661
chr19	19110696	19111630
chr5	74094386	74097504
chr6	31203751	31207046
chr10	125383110	125385522
chr8	125910356	125911308
chr9	62805877	62808056
chr15	101266199	101269305
chr15	82255427	82256948
chr11	78465520	78466103
chr16	35155493	35157190
chr7	4122704	4123690
chr4	125489655	125490598
chr2	85073504	85075250
chr18	24653377	24654251
chr1	75549657	75551503
chr12	91778487	91779260
chr14	33369802	33376454
chr13	69733944	69737834
chr6	47777950	47778662
chr2	153443747	153444527
chr12	109573571	109575359
chr2	117272500	117273834
chr11	62077020	62077358
chr9	109078202	109079618
chr3	80792425	80800146
chr13	12340158	12341103
chr4	141856249	141858334
chr9	72806851	72807844
chrX	102070453	102071797
chr14	64581615	64585327
chr4	96553200	96553737
chr11	20116032	20118873
chr14	69800432	69802793
chr2	33446318	33448348
chr10	93252437	93254361
chr17	35703706	35705126
chr11	53468317	53470912
chr11	116335502	116337717
chr11	117968816	117969868
chr6	22875074	22875935
chr10	121307000	121309818
chr16	17091341	17093750
chr14	47534159	47536153
chr9	61946379	61947252
chr2	25989080	25991516
chr1	164439335	164440959
chr15	8710160	8710786
chr19	7557434	7557872
chr7	65370812	65371723
chr3	107035755	107038880
chr11	4946698	4948105
chr14	111679375	111682143
chr11	32000245	32001405
chr19	10565915	10570509
chr9	8028243	8031553
chr11	101465535	101466258
chr11	73281582	73282423
chr1	25835953	25838148
chr6	91759744	91761660
chr12	12941369	12941991
chrX	101303856	101306152
chr1	195030199	195032069
chr15	98951426	98952614
chr11	97985724	97986587
chr4	20777832	20778684
chr2	122748857	122750636
chr14	84442581	84444895
chr9	15044588	15045880
chr11	107914667	107915446
chr7	30439570	30442239
chr5	107506767	107509186
chrX	120289780	120290732
chr10	78776366	78778363
chr9	8034725	8040698
chr9	56611710	56617318
chr18	46198298	46199291
chr12	99627122	99628333
chr7	19189550	19194593
chr2	151625543	151631137
chr2	162671374	162675184
chr10	94514536	94515608
chr2	128698807	128699426
chr11	96933681	96936004
chr13	93427759	93430958
chr2	167979633	167981933
chrX	19232393	19234396
chr8	72551684	72553394
chr11	113618785	113620008
chr2	178413447	178415027
chr10	110453247	110455877
chr19	5050465	5051658
chr7	30534038	30535145
chr11	5103169	5105625
chr13	56296069	56296913
chr7	19749137	19749574
chr11	119932563	119937943
chr14	115091873	115092747
chr10	75036695	75037727
chr6	145047285	145048330
chr16	13408604	13410884
chr8	90876525	90877790
chr9	8004344	8005092
chr15	89494142	89499402
chr4	45530058	45531647
chr11	117809422	117810524
chrX	12135203	12137452
chr11	30260909	30264027
chr9	108512431	108515327
chr9	108342078	108344556
chr19	40593700	40595255
chr9	110257397	110259193
chr19	4982761	4990792
chr3	121967345	121968339
chrX	103016292	103020212
chr4	134241197	134242810
chr14	70132959	70135239
chr13	20090963	20091741
chr12	76324279	76325720
chr11	69802287	69803571
chr5	135052690	135056132
chr6	114130961	114131666
chr2	121470381	121472349
chr5	99250450	99253673
chr17	46256483	46260644
chrX	53690764	53694946
chr15	12123025	12126737
chr14	64577979	64581421
chr7	16880398	16883284
chr19	45049359	45052151
chr16	37081884	37084425
chr17	35828712	35830329
chr3	90446176	90446830
chr8	54515520	54516699
chr15	34237655	34238539
chr7	16960967	16966507
chr16	17208556	17209577
chr6	71711023	71714589
chr9	123024315	123026911
chr9	44071408	44072732
chr19	4271717	4273632
chr12	24663866	24665706
chr7	30436434	30437772
chr10	61625426	61626099
chr4	11954632	11958165
chr13	104518176	104518965
chr11	32161657	32162696
chr6	31201181	31202802
chr16	16146467	16147208
chr2	151543760	151555583
chr5	136244295	136245668
chr5	71699633	71701665
chr11	121002609	121005129
chr12	27338893	27339966
chr7	67848979	67849675
chr16	78427186	78428251
chr9	75602934	75605540
chr7	4825917	4830408
chr16	91269592	91270461
chr2	152081500	152082718
chr6	91153106	91154286
chr9	9238506	9239131
chr4	154964996	154966989
chr11	102455531	102456167
chr2	158615866	158617009
chr8	71712044	71714152
chr4	48585396	48586612
chr2	6534913	6539778
chr14	17659206	17661987
chr15	58214348	58215804
chr11	54100534	54101499
chr18	37841332	37843366
chr5	104113163	104114264
chr17	45754284	45755123
chr11	45945079	45946923
chr9	106675667	106677349
chr14	31130572	31131430
chr4	138259428	138263024
chr11	105943393	105944769
chr3	20154561	20155341
chr15	98752746	98757363
chr9	111311168	111311960
chr12	3780216	3781191
chr5	122785947	122787680
chr13	60175979	60176794
chr5	88564508	88564955
chr15	37453526	37455477
chr4	58946760	58953419
chr1	138618819	138620132
chr3	88629189	88630574
chr11	70539635	70540654
chr8	123471902	123474948
chr8	104637753	104639772
chr15	13173012	13173710
chr12	85485399	85486592
chr17	47139745	47140739
chr14	68085941	68089921
chr16	77654010	77656564
chr3	89144526	89146436
chr2	158767426	158768680
chr4	156195809	156197456
chr7	81778522	81779609
chr4	134470525	134473417
chr13	8202393	8203435
chr6	86127103	86129313
chr10	57794366	57795404
chr1	89070250	89070804
chr7	46848902	46850590
chr3	80780172	80781849
chr11	119929465	119932501
chr1	42693315	42694750
chrY	90765100	90766058
chr2	32718623	32720528
chr8	25911257	25911746
chr11	116109797	116110717
chr10	69212637	69213534
chr1	132882293	132886555
chr3	17801931	17804134
chr6	114288685	114290817
chr5	65106974	65107642
chr3	36689592	36690491
chr7	61837016	61837866
chr13	55462984	55469897
chr10	28074184	28075553
chr17	84511487	84512555
chr7	4120504	4122568
chr15	18818345	18819447
chr14	59625144	59625867
chr12	80112497	80113085
chr7	125714956	125717533
chr11	30754816	30755549
chr10	54074600	54076641
chr12	24830565	24831904
chr5	105518611	105519776
chr4	141013022	141016599
chr8	70092616	70095557
chr2	70560898	70562686
chr1	183221079	183221831
chr14	25606645	25607994
chr5	137582989	137584365
chr14	34819177	34819779
chr4	125127376	125128302
chr17	70852475	70853452
chr19	5077778	5083155
chr11	103649047	103650673
chr9	106376425	106379389
chr5	104108187	104110917
chr2	75703538	75704682
chr6	125494365	125495216
chr11	120354320	120357161
chr1	64726046	64728328
chr11	50889874	50891804
chr12	23800348	23801301
chr11	116436657	116438183
chr5	57715046	57716627
chr11	69559309	69561577
chr4	62699493	62700220
chr2	85197813	85198979
chr1	83037859	83038654
chr8	47655512	47658247
chr5	34948978	34950026
chr15	89491832	89494072
chr12	76331994	76342638
chr2	162946557	162948945
chr2	117188721	117192522
chr12	88726020	88726970
chr5	21185916	21186589
chr11	97628696	97630200
chr12	103241805	103242760
chr7	118858152	118860429
chr6	90428483	90428854
chrX	52164921	52165381
chr2	33876278	33877155
chr9	22267508	22269170
chr8	31091253	31092519
chr14	121738217	121739445
chr16	17276171	17280782
chr17	83275923	83276754
chr9	37460007	37461016
chr15	73512030	73513391
chr16	91405910	91406819
chr10	117807405	117810054
chr4	148237545	148239944
chr9	51278250	51279260
chr4	80911735	80912379
chr19	7475308	7476666
chrX	41400179	41401136
chr7	3416764	3423509
chr18	60595584	60600597
chr7	19206748	19209084
chr5	124186198	124188237
chr9	32031841	32032404
chr7	102686844	102687721
chr15	102355188	102356575
chr3	80774977	80777464
chr8	38660449	38661824
chr3	95904709	95905189
chr10	39115065	39116343
chr13	6641211	6642750
chr11	70020216	70022021
chr10	87492494	87493699
chr5	137282306	137284700
chr11	83425903	83427640
chr10	40893546	40895061
chr3	31097770	31099168
chr7	81828224	81830097
chr15	99237754	99243731
chr2	19909448	19910305
chr11	48789319	48791903
chr5	37162829	37163626
chr16	13361425	13364592
chrX	103059531	103061253
chr13	22050760	22051434
chr4	58957522	58959167
chr12	20989970	20990907
chr15	74587473	74590845
chr10	98922997	98926108
chr9	56623910	56625594
chr2	103969290	103969987
chr3	57575501	57576309
chr17	8800495	8802736
chr2	144464855	144468178
chr15	97606385	97607342
chr15	84072832	84074149
chr13	98171074	98171698
chr3	31149555	31150334
chr5	76657297	76658663
chr15	54919543	54921099
chr5	57717083	57718651
chr18	37823842	37826097
chr1	75270520	75273492
chr2	50066413	50066997
chr1	184893947	184896166
chr17	43568112	43569000
chrX	163950562	163952381
chr7	51878718	51879830
chr1	85896129	85897805
chr6	125330704	125331239
chr9	20654039	20655848
chr10	99262743	99269763
chr11	78188045	78189839
chr1	84695246	84696184
chr2	22621861	22622877
chr9	123478651	123479168
chrX	102186758	102188680
chr2	160366292	160367606
chr7	97081124	97082001
chr2	166714004	166714813
chr1	193343749	193345780
chr18	12980179	12981939
chr15	74516523	74522271
chr14	66346199	66351068
chr2	152095764	152098862
chr13	119708509	119712219
chr1	42685907	42687363
chr13	98835094	98837252
chr11	62285840	62288212
chr7	16877292	16880267
chr4	102588504	102590347
chr16	44394379	44395175
chr8	105267919	105270470
chr2	143548411	143553706
chr2	31653709	31655068
chr2	150667680	150668617
chr8	47345443	47346272
chr5	91517640	91518224
chr8	89042728	89044159
chr2	52671058	52672342
chr5	36805617	36806549
chr4	141869320	141873458
chr9	110262302	110265476
chr13	5868269	5870487
chr1	152624744	152625421
chr3	89243214	89244274
chr18	52768324	52769083
chr3	90514392	90515312
chr2	32781295	32783068
chr5	145237988	145239763
chr7	82871879	82874351
chr1	57385395	57388339
chr9	37646833	37649580
chr3	138744353	138747052
chr4	127178825	127179999
chr5	104111583	104113080
chr7	27518883	27531667
chr3	146499224	146499766
chr18	38241101	38241653
chr1	152768402	152770045
chr14	98167906	98169019
chr2	30473607	30474402
chr7	80024354	80026397
chr10	118103025	118103788
chr6	31197896	31200227
chr1	133363169	133364261
chr5	120409276	120410533
chr2	49621877	49623722
chr2	150829816	150831707
chr14	69793581	69795363
chr2	151033879	151035973
chr5	35881557	35883274
chr8	70803979	70805588
chr3	73044049	73046500
chr9	45138213	45139152
chr15	102052097	102052592
chr18	38431263	38433418
chr11	79503190	79504504
chr6	34875230	34877026
chr13	44946773	44947376
chr5	104451546	104453664
chr15	94403601	94404831
chr2	105398710	105399579
chr3	17804745	17807151
chr19	42752238	42753480
chr6	126739462	126740988
chr7	47131875	47133625
chr7	140065263	140069674
chr14	49524834	49526182
chr8	36211552	36214312
chr11	100348736	100350602
chr1	165193807	165194963
chr11	69366871	69368709
chr2	126552766	126553655
chr7	25051976	25054045
chr12	83592762	83594458
chr13	99499886	99501653
chr8	106249383	106252643
chr11	77467757	77470402
chrX	11664353	11665259
chr9	44313504	44315384
chr16	77656740	77658426
chr1	10993303	10994197
chr4	133211734	133212533
chr4	102254716	102255568
chr15	68927563	68928377
chr5	8797844	8798614
chr4	42158044	42160160
chr9	112104072	112106415
chr11	46235086	46236121
chr8	64715836	64717385
chr5	37244311	37245199
chr1	98095075	98096259
chr19	7143532	7144409
chr15	73724869	73725327
chr13	29985223	29986088
chr13	37825461	37827553
chr10	21999509	22000805
chr4	127313750	127314488
chr2	12301706	12302036
chr15	98807931	98812158
chr11	77490658	77492296
chr3	117352720	117355908
chr11	102081845	102083525
chr15	101845818	101846578
chr1	132738875	132739747
chr1	184810605	184811323
chr12	74283683	74285346
chr1	165018475	165019320
chr1	192092075	192092602
chr16	8671481	8672601
chr2	146222481	146223903
chr15	73747740	73748380
chr13	4588582	4590133
chr4	138254920	138256038
chr7	44320766	44326384
chr12	17881414	17882506
chr12	88722667	88723448
chr1	89069584	89070167
chr9	65398473	65398801
chr11	101245928	101246754
chr3	75564294	75566025
chr1	187642511	187644628
chr2	14738803	14739861
chr13	34071298	34073189
chr7	19339849	19342819
chr12	37880184	37881496
chr10	81227315	81229455
chr2	173276541	173277031
chr15	103215038	103215718
chr5	89882055	89883732
chr1	57774123	57775685
chr17	68837044	68838416
chr18	5819416	5820544
chr16	29813276	29814414
chr19	46305101	46305688
chr8	64724844	64726648
chr6	119323693	119325421
chr4	129990902	129992167
chr9	112174235	112187443
chr11	69101812	69103909
chrX	166238580	166239645
chr8	62951388	62952066
chr1	85905982	85907356
chr7	19172792	19173206
chr7	44312147	44316638
chr5	71656757	71658394
chr4	141866263	141868857
chr11	78747402	78750126
chr14	47189019	47189480
chr5	35884197	35889008
chr7	19181218	19186762
chr6	120916213	120917320
chr2	152093393	152095593
chrX	159626742	159628155
chr11	118569710	118570590
chr11	108424622	108425490
chr3	145987511	145988906
chr10	70449268	70450998
chr5	140606930	140607897
chrX	169990819	169991845
chr12	86979750	86982113
chr10	108993325	108996145
chr14	75834439	75835244
chr7	118701580	118702871
chr2	54085183	54085633
chr14	73237724	73238467
chr14	116926260	116927470
chr12	112816566	112817753
chr1	11413507	11414576
chr11	47988357	47989608
chr15	73425284	73427050
chr13	46417817	46418852
chr8	105965660	105966328
chr3	27938589	27939448
chr4	34666563	34668337
chr7	78580132	78581614
chr4	129513222	129514000
chr11	97997213	98001228
chr11	66167967	66168556
chr7	19198571	19201199
chr4	58954906	58957410
chr4	150138232	150138763
chr9	123516111	123517571
chr6	80018900	80019350
chr2	131561948	131562838
chr13	55470008	55476011
chr3	117868515	117869571
chr4	55514591	55515554
chr8	36993029	36994273
chr5	135250958	135251597
chr4	58962873	58965111
chr14	69190574	69191059
chr17	29355816	29357089
chr4	132302801	132303389
chr18	64660507	64661544
chr19	48206088	48206769
chr10	79607908	79610872
chr2	131036209	131039744
chrX	143518162	143519335
chr3	89227145	89228238
chr9	110260248	110262263
chrX	135851025	135853186
chr2	30801180	30801801
chr9	21914483	21915523
chr3	96044402	96045187
chr2	181038849	181039930
chr16	38399685	38400321
chr6	71586189	71587778
chr1	87227925	87229386
chr11	5106091	5107344
chr11	90333956	90335630
chr3	51788740	51789227
chr1	135728700	135729604
chr11	119938042	119939924
chr9	48835616	48836360
chr14	27038890	27039569
chr7	29310998	29313397
chr1	135432793	135434800
chr2	60283769	60284387
chr12	73997059	73998380
chr17	37007834	37010505
chr12	29539744	29543964
chr16	52450028	52451708
chr19	46042432	46043188
chr1	136177993	136179395
chr1	143640199	143641758
chrX	133688526	133689086
chr1	93685302	93686895
chr8	120736272	120736763
chr1	9547376	9549124
chr7	144417761	144418208
chr16	32110676	32112253
chr1	30943168	30944828
chr11	79530014	79530639
chr17	25569949	25571143
chr7	99625486	99627184
chrX	102003772	102004950
chr9	96696017	96697073
chr9	53705815	53706332
chr1	172297431	172298084
chr11	45980444	45981096
chr18	38178974	38180500
chr15	79892041	79892720
chr1	75256641	75262920
chr2	61801826	61807787
chr12	108330614	108334061
chr8	104548043	104551682
chr6	91688332	91690856
chrX	59133255	59134828
chr11	72488870	72489712
chr4	134400905	134402021
chr9	41890197	41891372
chr7	31050674	31051551
chr14	20616314	20616954
chr16	43979197	43979798
chr11	112781693	112783047
chr9	106371264	106374355
chr18	61013615	61014496
chr14	66124101	66124583
chr14	63193308	63194165
chr15	79357125	79357847
chr9	70207266	70207745
chr12	54203291	54203995
chr12	67220411	67223142
chr2	132028953	132030021
chr7	144175223	144176147
chr11	106020106	106020920
chr2	18799576	18800698
chrX	96713004	96713872
chr4	91370594	91372540
chr5	107500926	107503196
chr4	4138426	4139240
chr2	35661474	35663123
chr7	141052855	141055201
chr6	120509258	120511583
chr13	51418430	51419188
chr11	119928148	119929220
chr4	110282373	110284062
chr4	57567625	57568193
chr11	22858863	22860478
chr17	26956234	26959560
chr13	95018540	95021079
chr5	120659147	120661249
chr8	61223655	61224831
chr15	75566366	75567525
chr8	69094971	69096139
chr5	34513446	34514659
chr9	112099185	112101660
chr12	112928751	112929359
chr11	82434487	82435311
chr4	136143344	136144200
chr6	22070950	22071612
chr3	159839406	159840806
chr8	104545381	104547722
chr12	44335662	44337655
chr18	34626353	34628113
chr1	185455075	185455814
chr11	94468754	94470090
chr8	12394698	12395392
chr15	38709660	38710451
chr17	45680474	45681274
chr7	27534315	27538849
chr2	131540040	131542428
chr18	4920202	4920964
chr5	114429592	114430592
chr7	3307338	3313397
chr7	4842784	4845088
chr9	21165695	21166440
chr6	148443669	148444910
chr16	13417489	13419605
chr7	79721173	79721863
chr7	99964514	99965761
chr8	125018137	125020269
chr13	48592989	48593663
chr10	80385785	80386260
chr7	30519879	30525494
chr17	28225676	28226234
chr14	116925137	116926129
chr14	26257939	26259142
chr3	10017428	10018605
chr17	47140992	47141608
chr3	159494696	159495436
chr1	42702860	42706040
chr10	73096559	73097686
chr4	8238539	8239196
chr6	91616985	91617712
chrX	53698958	53700749
chr1	135765763	135766901
chr11	98012118	98015814
chr5	8893386	8894194
chr5	32746098	32746937
chrX	52790760	52791537
chr10	24595449	24596088
chr1	90203942	90204495
chr11	98839974	98841763
chr15	98757901	98759593
chr11	93960349	93962753
chr4	49058861	49059249
chr12	5370181	5371278
chr5	142959979	142961576
chr5	84414706	84417830
chr7	130935820	130936813
chr16	17553762	17554544
chr18	61130929	61132680
chr11	51639314	51640893
chr10	101681570	101682123
chr16	77399972	77400888
chr19	5660730	5661970
chr8	67494813	67495241
chr12	113139133	113140924
chr2	3418692	3419595
chr2	27426676	27427108
chr11	29718415	29719540
chr2	124089863	124091035
chr11	57330966	57332850
chr17	56370431	56371577
chr18	82825370	82826267
chr5	63648930	63650817
chr16	4639905	4640454
chr12	3785224	3787167
chr2	5883133	5885069
chr5	35814362	35814794
chr12	112588370	112589484
chr8	29219079	29219681
chr4	156185431	156186783
chr2	125505738	125506495
chr7	143783985	143784573
chr10	100015478	100016361
chr7	28294126	28295083
chr7	111776278	111778386
chr6	121473042	121474274
chr2	151008782	151009754
chr11	75464271	75467511
chr8	64735854	64739331
chr4	5797589	5798597
chr9	37136846	37138406
chr9	89696659	89697819
chr17	28160739	28167162
chr6	85444550	85449357
chr5	128952473	128953675
chr13	98206278	98206832
chr4	110275826	110277450
chr7	143460492	143461080
chr8	120276241	120277058
chr6	120485321	120493218
chr3	68493332	68495419
chr8	84200756	84202099
chr7	27538966	27540871
chr3	144199448	144202599
chr1	96871774	96872640
chr15	93518908	93520010
chr14	64199624	64199968
chr15	103339773	103340597
chr2	127574102	127575780
chr7	98489691	98490320
chrX	169990022	169990367
chr18	60977222	60978435
chr1	97976653	97977626
chr14	77036414	77037096
chr13	48265867	48267725
chr11	120656935	120658437
chr1	152399824	152400398
chr4	131916232	131917090
chr1	170644016	170644944
chr1	39189531	39191319
chr15	11991245	11993328
chr6	13073043	13074961
chr17	31276651	31277836
chr2	146221905	146222426
chr5	63811857	63812873
chr17	7826844	7827375
chr2	27141912	27142985
chr10	111474748	111480463
chr2	24048340	24049063
chr5	120649180	120650335
chr5	72154769	72156309
chr5	120657191	120659047
chr2	65860130	65860975
chr2	158666771	158668403
chr11	80300421	80301815
chr16	96181155	96184043
chr3	129590530	129591375
chr7	45916203	45916885
chr3	117317026	117318721
chr15	76865377	76866953
chr8	94771721	94785961
chr16	30549983	30550853
chr4	103619256	103620450
chr14	75456833	75457568
chr9	112079536	112081112
chr10	95415598	95416134
chr14	88470618	88471232
chr10	75052067	75055334
chr19	57610123	57611803
chr1	42713099	42714595
chr7	79278491	79280368
chr1	86045742	86046790
chr19	42755106	42756407
chr9	121629782	121634842
chr19	47343075	47343978
chr12	108305876	108306837
chr3	105441420	105444844
chr8	117461695	117463429
chr7	3683639	3685381
chr9	75077218	75078501
chr12	70262404	70263446
chr3	158560294	158562617
chr4	122995488	122996687
chr8	95142609	95143239
chr2	162669580	162671123
chr9	112089250	112093835
chr6	112273725	112274138
chr11	63921817	63922459
chr15	61985461	61986144
chr9	53829504	53829984
chr19	42430999	42432011
chr5	144545407	144546713
chr4	11704326	11704951
chr8	45632782	45634300
chr17	14202192	14204407
chr16	10992659	10993614
chr15	97740515	97744122
chr10	67884395	67886305
chr11	120629031	120631235
chr11	69546121	69547009
chr18	69526972	69528677
chr15	81913489	81914292
chr1	171195735	171196405
chr10	111508899	111511428
chr18	10325118	10325732
chrX	109095029	109095824
chr9	21852279	21852797
chr13	28398359	28399755
chr9	96726911	96731010
chr8	40862354	40862807
chr17	56116672	56117969
chr4	122880319	122881586
chr18	67132955	67134200
chr1	135582772	135583897
chr9	64175364	64177970
chr6	121272168	121272789
chr11	21155303	21156692
chr19	47463935	47464473
chr12	45073824	45075182
chr8	48554807	48556223
chr15	101228530	101231886
chr7	27531860	27534058
chr15	82802068	82804597
chr13	48497596	48498566
chr11	72489871	72490477
chr2	132030138	132031055
chrX	12857784	12858442
chr16	4278629	4280241
chr9	99384381	99385803
chr9	106375596	106376174
chr13	10360671	10361359
chr4	138394817	138396956
chr17	48931545	48933050
chr8	123659237	123661321
chr17	26951818	26953775
chr15	101256292	101257707
chr11	77934581	77936242
chr9	116174778	116175566
chr10	20955075	20958902
chr14	24003421	24005628
chr9	32695569	32696458
chr10	81554795	81556908
chr8	105264151	105265606
chr15	83118104	83119751
chr7	79543232	79544288
chr8	105560314	105561494
chr6	47449421	47450566
chr7	4545988	4547835
chr7	81371853	81372984
chr4	58552878	58553579
chr5	134350490	134351131
chr10	127209224	127210391
chr11	69552389	69553956
chr7	3315049	3316392
chr2	83818297	83819923
chrX	136737200	136738368
chr5	146584228	146585566
chr9	85327033	85327801
chr10	76733243	76733859
chr16	37938840	37939286
chr1	194622097	194623279
chr1	66175893	66177307
chr9	44047953	44050744
chr1	135584587	135586176
chr12	119237753	119239302
chr3	73048117	73051804
chr5	24387370	24388385
chr14	7773781	7774544
chr14	47475706	47477303
chr4	129934036	129934852
chr1	86225115	86226705
chr2	32582808	32584238
chr16	23226468	23227291
chr6	83151227	83153793
chr16	97170615	97171142
chr12	27342492	27343167
chr5	137648771	137649841
chr2	104318765	104319386
chr9	30942519	30943243
chr3	55242175	55243540
chr3	145649520	145650084
chr19	48204690	48205762
chr18	9213055	9214458
chr10	127162403	127163632
chr1	182959885	182960330
chr12	70341371	70344407
chr13	55505809	55508279
chr14	25841806	25842562
chr9	67044550	67046045
chr14	55509887	55511446
chr14	70146621	70147939
chr7	62376961	62377587
chr3	80663495	80665025
chr10	26695124	26695796
chr18	42891444	42893863
chr16	13365642	13367582
chr8	27227338	27228034
chr1	132204323	132205815
chr11	103017648	103018605
chr15	84107130	84108308
chr1	42695598	42696966
chr2	91919997	91923866
chr9	57503287	57504997
chr5	140641962	140644001
chr14	55853991	55854673
chr1	16611843	16613645
chr3	88637548	88638654
chr18	34578807	34579136
chr17	34139546	34140784
chr17	84096483	84097114
chr11	114066329	114067383
chr9	112143959	112146519
chr1	125911363	125912226
chr5	25099177	25100200
chr6	126737034	126738765
chr18	65887690	65888162
chr9	41950813	41951611
chr12	105009690	105010114
chr18	35653164	35657094
chr2	181714409	181715466
chr7	25686703	25687568
chr5	149337723	149338482
chr11	69112001	69112468
chr10	127206508	127207747
chr5	67427383	67427887
chr11	98841930	98842947
chr9	37139680	37146331
chr7	144283472	144284854
chr10	34206608	34207500
chr8	70108834	70113152
chr1	153549346	153549853
chr1	79857899	79859037
chr10	68136255	68137159
chr6	55396384	55397086
chr1	16101734	16103700
chr3	82145208	82145993
chr11	115780239	115781157
chr8	70106627	70108669
chr9	112164203	112167385
chr8	27259961	27261347
chr5	36660788	36661760
chr16	72027593	72028352
chr6	126699506	126700745
chr12	111559570	111560324
chr6	41616580	41620176
chr16	96467564	96468084
chr12	20614514	20615421
chr3	84252486	84255031
chr16	78300995	78301585
chr9	120476993	120478473
chr18	60621520	60622564
chr19	36935819	36937143
chrX	98149679	98150414
chr1	186705043	186706169
chr8	95678162	95678813
chr12	117533448	117534863
chr2	93462051	93462487
chr6	83141987	83142788
chr9	122568487	122569648
chr11	71028821	71034086
chr15	98628525	98630473
chr1	21166358	21166927
chr9	112192194	112193699
chr2	38823176	38824557
chr5	88933894	88934825
chr1	143644969	143646338
chr15	62037693	62038469
chr3	88458604	88459119
chr12	18609653	18610341
chr7	4842154	4842739
chr16	26105376	26106027
chr12	40031369	40033002
chr7	19319287	19320677
chr16	74411243	74412253
chr12	61522489	61525487
chr4	130519879	130520401
chr10	21995429	21996763
chr1	60860895	60861679
chr11	58973299	58974273
chr5	125340079	125341680
chr5	66687544	66692825
chr18	35661584	35662534
chr3	80789819	80792227
chr17	35826098	35827747
chr5	108371349	108380489
chr7	81877763	81879223
chr18	60501228	60501776
chr6	148046671	148047917
chr1	193369853	193370363
chr14	66318091	66319841
chr13	55525301	55526349
chr18	54985430	54986342
chr15	98735954	98737182
chr3	117574307	117577031
chr3	89312577	89313760
chr5	72202982	72203851
chr7	79275961	79278254
chr9	21067328	21069512
chr12	112929898	112931247
chr11	118480914	118482078
chr11	51916297	51916788
chr11	72050737	72051747
chr6	41620244	41626392
chr4	55532430	55533570
chr5	111416983	111418018
chr3	38885367	38886306
chr13	55508588	55510798
chr1	143646392	143648486
chr7	140078143	140079757
chr4	126092413	126093783
chrX	104670460	104671126
chr12	95692898	95696125
chr1	12991743	12992935
chr8	84197797	84198908
chr15	81717872	81719941
chr8	12400592	12402561
chr2	70581318	70583565
chr13	97171932	97173244
chr6	91000981	91001603
chr4	123680977	123681859
chr13	98205555	98206235
chr18	4634300	4636048
chr19	54044641	54045618
chr8	12395447	12396216
chr14	34820076	34820816
chr12	85705391	85705709
chr2	65567080	65567567
chr4	117127424	117128707
chr12	36011843	36012910
chr8	84202552	84204464
chr13	5865881	5868157
chr4	141862863	141864205
chr16	78576122	78576795
chr11	69799902	69801576
chr2	27739884	27740772
chr5	28466545	28467158
chr10	20724707	20725259
chr18	14961639	14963256
chr2	50065920	50066316
chr13	104144106	104145136
chr13	16022478	16024014
chr2	30472146	30473296
chr2	65849304	65851461
chr11	115495425	115496806
chr15	74574731	74576092
chr11	76570405	76571941
chr4	139074224	139076107
chr2	73775355	73776274
chr4	48584536	48585281
chr1	39649846	39651345
chr2	151621474	151625481
chr10	80152978	80154753
chr7	30438637	30439472
chr1	9298472	9300376
chr10	90576145	90579071
chr18	72350350	72351192
chr10	98938631	98940079
chr6	87730659	87731651
chr4	126089362	126092319
chr5	98253843	98254764
chr5	128982887	128984546
chr2	70562767	70564262
chrX	71969038	71970914
chr1	95667118	95668236
chr6	114921190	114922206
chr12	112627254	112628620
chr7	81454808	81455767
chr12	102952272	102953918
chr13	95221931	95223549
chr12	70367368	70368284
chr6	30743620	30745116
chr3	117349050	117350617
chr13	102957470	102958392
chr13	46651243	46652985
chr11	119954530	119956240
chr8	71721581	71722842
chr5	144874614	144876056
chr9	42943981	42944533
chr9	112151554	112156169
chr9	119102114	119103093
chr16	62854219	62854700
chr4	129963993	129965760
chr12	67219369	67220405
chr11	111065402	111066899
chr7	27541129	27542047
chr14	70889647	70890563
chr6	83136985	83138257
chrX	78583302	78583886
chr16	20595493	20596955
chr9	62803437	62804767
chr8	119798106	119798843
chr15	102743725	102744511
chr12	17286427	17288267
chr17	8988304	8988788
chr2	156614679	156615690
chr1	42700569	42702740
chr3	82395769	82398412
chr9	120184143	120185477
chr4	22487907	22488358
chr18	62323646	62324538
chr18	25667127	25668358
chr8	94325401	94329541
chr7	19338408	19339768
chr7	19309382	19310202
chr12	111274293	111274987
chr11	57333162	57334616
chr6	146599660	146601183
chr11	98002926	98003825
chr14	99298202	99300119
chr11	105590008	105590738
chr10	9674896	9675868
chr9	112109255	112111956
chr18	15063988	15064739
chr19	10244711	10245805
chr17	25717061	25718009
chr6	53071175	53073081
chr13	68605420	68606280
chr2	173173604	173174082
chr6	30618026	30618450
chr13	92713654	92715106
chr10	33624009	33624992
chr11	116237331	116238543
chr14	120391303	120392276
chr8	125264039	125265807
chr17	34187018	34187416
chr11	102228006	102229063
chr3	122617574	122620690
chr1	42694818	42695459
chr1	129273253	129273812
chr2	92425172	92426534
chr9	121635187	121637738
chr12	104616930	104617708
chr4	111414722	111415695
chr3	108287592	108289332
chr11	98978335	98980116
chr9	10904420	10905231
chr13	59566019	59566806
chr11	28583285	28584403
chr18	7003712	7006204
chr5	23386602	23387273
chr2	44556714	44558135
chr2	7387373	7389305
chr10	59930745	59931470
chr2	167294958	167295307
chr18	69521790	69522938
chr4	41691829	41693035
chr6	87732483	87732910
chr19	5705537	5706447
chr6	92534359	92534951
chr8	94266300	94267753
chr9	41583083	41584558
chr7	96210125	96211371
chr4	129120644	129121994
chr14	111676681	111678068
chr16	15859809	15861450
chr16	38902192	38902740
chr5	122643875	122644545
chr2	14603899	14604787
chr18	68194576	68195251
chr12	70257261	70259619
chr1	194938766	194939307
chr15	38244581	38245112
chr11	95336953	95337697
chr11	100545194	100545957
chr2	70572460	70574794
chr7	31054743	31055833
chr1	172550401	172550792
chr12	112510596	112511693
chr5	9723569	9726598
chr4	129967744	129971767
chr5	149526424	149527305
chr19	3388845	3389450
chr17	28173542	28175370
chr14	19986555	19987627
chr9	25259087	25260739
chr11	83303779	83305349
chr17	28012977	28013754
chr16	93683136	93683752
chr3	29081676	29082428
chr11	117597890	117598789
chr1	172280306	172281907
chr3	61367464	61371100
chr12	75176482	75177701
chr10	118853541	118855191
chr4	47437327	47438091
chr4	129109055	129112580
chr8	92855076	92855914
chr1	180482604	180484172
chr3	27863075	27863529
chr12	80106624	80108037
chr16	78376760	78377400
chr6	127769984	127778375
chr15	25413332	25413897
chr12	76328460	76331438
chr1	136176633	136177903
chr9	41376023	41379222
chr2	44980457	44982321
chr6	91691066	91692981
chr15	16728511	16729192
chr1	25834513	25835810
chr2	146224965	146226147
chr6	25689619	25690446
chr7	143649128	143649721
chr15	98699578	98700222
chr5	135404429	135405273
chr3	89319174	89323416
chr5	135023107	135024563
chr15	78718158	78718946
chr2	18690060	18690696
chr9	121628481	121629781
chr7	19809271	19809859
chr7	73739646	73741399
chr13	28946673	28949024
chr3	55055110	55055774
chr8	71719140	71721342
chr9	119068889	119070823
chr9	45407927	45408795
chr18	89768764	89770125
chr6	8772310	8773669
chr15	98171095	98172573
chr9	112168636	112169992
chr1	181352276	181353417
chr3	82364509	82366132
chr4	139080097	139082981
chr17	72604121	72605102
chr4	129500439	129501301
chr10	31445570	31446239
chr7	3322537	3324071
chr6	21851673	21852411
chr3	92080391	92081866
chr13	49247821	49248202
chr5	36397610	36398190
chr19	56720745	56724046
chr6	110644989	110646424
chr7	79536162	79536989
chr17	73709830	73710451
chr7	29921560	29922366
chr15	89841433	89842050
chr18	59175016	59176673
chr4	78211923	78212695
chr3	109782383	109783151
chr1	128240982	128241825
chr1	153751767	153752361
chr3	75645961	75647785
chr6	82774177	82774499
chr7	44327355	44328825
chr8	47663646	47666237
chr18	37819483	37823732
chr16	92498395	92499106
chr11	88998927	88999703
chr15	64081368	64082517
chr9	65122383	65122934
chr2	45088822	45090823
chr9	121622274	121628399
chr7	19187143	19189292
chr6	102564339	102564967
chr7	90386831	90387682
chr15	18819587	18820805
chr13	69696526	69696897
chr4	42941726	42948124
chr8	70645461	70646981
chr11	53463448	53464079
chr5	66693093	66695482
chr15	27787806	27788690
chr1	86364566	86366204
chr13	97177711	97179122
chr13	20090270	20090843
chr11	77800606	77801603
chr8	102780565	102782427
chr5	99215846	99217213
chr10	62101743	62102227
chr9	106374415	106375432
chr13	34127360	34128561
chr1	16688363	16688795
chr12	70009532	70010516
chr8	8655217	8658718
chr4	110397394	110398163
chr11	11113836	11114471
chr2	85066592	85067579
chr13	68597229	68597744
chr18	60600716	60609452
chr5	66259607	66260434
chr15	54571020	54572490
chr5	103424578	103425712
chr9	59613296	59614101
chr19	53676716	53677519
chr8	23669537	23670086
chr17	28169134	28170666
chr11	29707427	29709119
chr4	120036708	120038767
chr4	136134823	136135635
chr12	70227330	70228064
chr12	117153867	117154314
chr7	138968140	138968817
chr4	136755414	136756012
chr11	53456739	53457661
chr17	25563092	25566022
chr13	34129491	34132218
chr12	29937658	29939101
chr17	62881933	62883074
chr11	98004011	98005238
chr11	84045623	84046637
chr17	8341120	8342019
chr10	118861437	118862714
chr13	97170469	97171564
chr5	37824207	37824613
chr1	172481691	172482071
chr7	117380356	117382035
chr2	164456875	164457380
chr4	32864094	32864773
chr1	25839146	25840249
chr7	57508842	57510083
chr5	32706348	32707652
chr2	181719674	181721635
chr6	36387820	36388336
chr2	25056362	25067071
chr4	152388700	152390448
chr17	56751235	56751885
chr2	131034382	131035785
chr1	60560039	60561262
chr11	120366058	120367143
chr12	73584300	73585040
chr3	108536087	108537848
chr6	18362918	18366419
chr2	121291351	121293868
chr4	108878920	108879465
chr17	28170745	28173147
chr13	55486986	55488199
chr10	41071987	41072752
chr15	97863187	97863928
chr12	105453502	105454381
chr14	25978716	25979726
chr9	106655635	106656135
chrX	146962414	146963061
chr6	90987594	90988414
chr3	102469875	102470401
chr2	131171198	131171896
chr2	102662575	102663472
chr12	41476707	41479429
chr11	120640951	120642360
chr1	180477501	180479451
chr6	127759537	127761555
chr2	163204120	163204754
chrX	99042592	99042953
chr7	25039142	25040351
chr10	121297178	121297997
chr11	54112676	54113511
chr10	79771784	79774114
chr18	70141226	70141662
chr1	140245623	140246687
chr2	178423930	178425288
chr15	75561399	75564847
chr13	103333719	103334995
chr2	31469709	31470849
chr6	126734796	126737003
chr2	158539519	158540192
chr19	10272633	10273025
chr4	152111940	152112866
chr17	83208481	83209424
chr9	118915546	118924482
chr16	78237860	78238529
chr15	98971277	98972528
chr13	89742002	89742641
chr6	31104378	31105447
chr3	152980769	152982274
chr15	103525999	103536261
chr13	34124557	34126987
chr15	74576168	74577682
chr7	79274147	79275645
chr6	126703280	126704559
chr9	40396864	40397361
chr10	81476270	81478029
chr12	12262685	12263652
chr6	5495961	5496443
chr8	47413298	47413889
chr9	21031062	21033363
chr10	52690473	52691858
chr5	8819989	8820969
chr8	24595441	24596100
chr18	61737026	61737714
chr12	82171830	82173967
chr11	116408525	116409817
chr10	87058101	87058699
chr2	28098761	28099408
chr2	38350620	38351504
chr5	99036569	99037618
chr15	88837140	88837570
chr9	120190884	120191697
chr11	6068211	6068578
chr8	25101527	25102599
chr14	84444948	84446420
chr7	78889383	78890794
chr7	65291583	65292742
chr14	33525429	33526133
chr9	41228912	41229343
chr2	6533013	6534806
chr2	119750659	119751939
chr3	63912462	63913757
chr13	24638199	24639512
chr12	109067191	109068043
chr2	152375962	152377002
chr12	112592422	112593776
chr19	45809453	45810458
chr14	62292447	62293212
chr13	46505103	46511010
chr4	129959687	129960590
chr2	4017608	4018934
chr1	42687921	42691401
chr9	98560431	98561836
chr14	61037423	61038326
chr9	111413328	111414413
chr9	40241615	40242495
chr17	32091142	32091880
chr10	60346863	60347178
chr3	34649857	34650372
chr15	20448990	20449587
chr15	73839152	73840362
chr5	47982709	47983539
chr11	4957296	4959545
chr1	181230660	181232359
chr7	96211432	96213583
chr2	166780573	166782108
chrX	143932602	143933296
chr1	156303003	156303645
chr17	25568112	25569382
chr9	54953365	54954624
chr11	58199244	58199886
chr5	73332739	73333930
chr10	19043652	19044076
chr2	30796043	30796639
chr11	117331734	117332828
chr7	99273585	99275028
chr4	123194825	123196617
chr18	38064603	38065323
chr2	154568953	154569694
chr9	32265868	32269719
chr12	12377773	12381256
chr7	6414968	6415677
chr1	128141772	128151983
chr11	119949377	119951773
chr7	136894096	136894491
chr5	71094582	71096750
chr15	93496718	93498843
chr11	117394223	117395502
chr1	9601023	9601853
chr12	12376383	12377684
chr19	5057168	5060138
chrX	12151339	12152392
chr18	60609525	60610937
chr10	75055486	75056864
chr12	23009956	23010682
chr10	99678074	99678666
chr2	70564551	70566366
chr13	98016373	98017048
chr7	79281583	79282902
chr10	108984593	108986789
chrX	167382339	167383132
chr10	42860307	42860990
chr11	98019065	98020076
chr5	140754764	140756737
chr19	7268419	7269725
chr6	99027195	99028265
chr10	77903144	77903898
chr15	83724201	83725451
chr14	66909368	66911638
chr6	127148988	127151136
chr3	28176114	28176988
chr5	111291480	111292209
chr1	154725674	154727215
chr13	74003661	74006755
chr19	12464056	12467623
chr4	78210429	78211870
chr17	25572742	25574778
chr1	153749132	153749888
chr18	60992606	61000389
chr9	26739868	26741920
chr8	27279505	27280761
chr8	116946064	116947036
chr5	66677681	66687100
chr10	81473062	81475868
chr9	122580359	122583783
chr8	105275867	105277020
chr8	70102268	70104697
chr12	117688386	117689186
chr11	87222408	87224349
chr3	130180268	130181181
chr16	14906228	14906975
chr1	34805281	34806517
chr17	55445158	55446110
chr12	27159956	27160822
chr5	44798577	44799783
chr12	85288634	85289091
chr8	102782447	102786893
chr12	113144993	113147409
chr9	50554503	50555277
chr5	129003618	129004996
chr4	78220501	78222295
chr16	20593745	20595183
chr2	163203086	163203745
chr7	87583965	87584879
chr4	57637492	57638419
chr8	128358008	128359008
chr18	43058568	43059813
chr7	61311183	61312008
chr13	56287883	56289091
chr13	97240212	97244756
chr17	25720151	25724435
chr15	64382185	64383443
chr2	22625710	22628578
chr8	36732445	36733074
chr12	112495441	112496859
chr2	133552089	133552749
chr1	161142540	161143078
chr4	45826443	45827046
chr17	79052008	79052909
chr7	18927878	18930893
chr11	105930243	105932521
chr4_GL456350_random	168980	170894
chr10	77896656	77900313
chr1	172482133	172482561
chr17	28875065	28875832
chr7	40898702	40899995
chr10	127077387	127078260
chr7	126847343	126849306
chr4	57782139	57782509
chr8	110754600	110756052
chr8	14381723	14382406
chr11	4960859	4962449
chr7	24516713	24518131
chr12	28588243	28588907
chr19	59458058	59458744
chr12	117761498	117762514
chr9	21163955	21165624
chr1	135769984	135771849
chr1	9601940	9602597
chr8	70099821	70101171
chr9	41935193	41935895
chr15	68938171	68939352
chr6	106118427	106119213
chr1	154724439	154725558
chr11	43835951	43836866
chr14	75445418	75446154
chr13	92131165	92132358
chr1	14755015	14756068
chr11	120357339	120358835
chr10	20722826	20723831
chr8	102767076	102768295
chr3	118561981	118562593
chr15	61157756	61158501
chr9	41581264	41581655
chr6	148439026	148440566
chr5	128815931	128817262
chr18	74961662	74962490
chr3	107436067	107438051
chr15	98675241	98675982
chr17	26451840	26452721
chr17	55517058	55518145
chr5	146579936	146581074
chr7	35122229	35123768
chr9	16500326	16501275
chr6	85187465	85187785
chr1	124845554	124846119
chr13	25253986	25255358
chr14	12338937	12339971
chr7	101459685	101460628
chr1	125912323	125913377
chr15	31363422	31364534
chr8	11312333	11313387
chr10	80573629	80574509
chr10	79770279	79771366
chr3	89217320	89218471
chr17	71869400	71870059
chr11	67921493	67922275
chr15	103333465	103334297
chr19	10457645	10458033
chr8	8653506	8654892
chr4	138393719	138394671
chr3	117328994	117330623
chr4	102591508	102592869
chr6	6876005	6877126
chr10	123263990	123264918
chr18	86509258	86510342
chr13	104123913	104125846
chr13	59834607	59835813
chr17	8367666	8368486
chr7	29314790	29315887
chr4	129965847	129966941
chr12	85475307	85478584
chr3	61372447	61374738
chr1	87470199	87475740
chr13	51261449	51261829
[truncated: 1,021 more rows]

## Sheet: Cerebellum > PFC_Pol2-total
chr11	42302107	42318680
chr5	139542738	139544902
chr5	106457425	106460240
chr11	84522184	84526151
chr11	114850674	114853846
chr5	106470300	106471347
chr11	55328127	55336859
chr7	44623614	44626314
chr7	126249823	126252463
chr9	40965591	40972621
chr7	145299727	145304499
chr9	100465582	100467414
chr2	35623526	35628421
chr8	122848310	122848997
chr3	102010839	102013239
chr4	58205357	58206924
chr1	34459263	34460416
chr6	128299875	128301011
chr4	65125443	65126993
chr8	87528800	87535125
chr5	28208834	28210908
chr11	115260735	115264474
chr5	106560679	106561804
chr5	28193648	28199019
chr3	103850830	103852746
chr3	55779903	55787987
chr9	21794126	21795718
chr2	160911382	160912585
chr3	103854500	103858441
chr5	44100213	44101846
chr11	42318939	42321247
chr5	28172048	28174076
chr11	55279328	55285393
chr8	122851531	122856659
chr7	126248271	126249312
chr9	40983734	40984776
chr1	75369411	75370866
chr5	113726081	113728076
chr11	55249049	55251296
chr8	110160915	110164817
chr2	105681281	105683616
chr7	145309864	145312686
chr11	94488188	94490348
chr8	70373573	70375182
chr5	26816988	26818534
chr5	142692088	142693831
chr11	114873740	114875963
chr9	21967594	21970814
chr7	83734519	83735623
chr11	18870003	18872120
chr1	176213118	176214225
chr4	133845014	133848051
chr12	84875388	84877035
chr11	18750781	18752208
chr5	106446242	106447562
chr5	130369000	130370124
chr2	105667452	105669263
chr8	87535367	87537693
chr4	154139559	154140554
chr17	4945599	4947102
chr2	79458786	79460352
chr1	59488496	59492224
chr15	84131235	84131974
chr11	61024482	61027662
chr5	139540211	139540888
chr9	118477669	118479588
chr10	7076328	7077776
chr5	28237357	28238654
chr5	28117830	28118893
chr17	32528288	32528981
chr13	54289905	54291232
chr14	122490146	122491364
chr11	115151650	115152580
chr15	99591162	99592958
chr2	28915955	28916965
chr14	122477114	122479086
chr7	118252338	118253192
chr9	91382320	91384832
chr1	6733503	6735229
chr8	123425350	123426034
chr1	91405575	91406332
chr4	134019609	134020551
chr17	6297292	6298729
chr17	8552170	8553212
chr4	8398279	8398999
chr11	61076724	61079040
chr8	110138640	110141726
chr2	25477821	25478814
chr10	39612968	39613738
chr10	60760026	60762417
chr11	114829173	114830694
chr3	94372758	94373419
chr11	55342140	55342721
chr11	115257279	115259350
chr9	13563549	13564354
chr4	98546395	98547315
chr17	27495638	27498264
chr14	31217374	31218106
chr2	105669454	105671620
chr4	129227007	129227950
chr4	128903258	128905712
chr5	106450521	106452517
chr4	128913022	128914828
chr11	102375561	102376453
chr7	83731319	83733244
chr15	36892337	36893291
chr4	15595544	15596267
chr4	142080616	142081892
chr7	83727620	83730133
chr17	6619928	6621272
chr4	128908075	128910621
chr12	55465436	55466114
chr14	27237848	27239091
chr3	52180505	52181280
chr5	28166182	28168113
chr10	96627978	96629991
chr14	121824744	121826576
chr17	27504107	27506126
chr15	78186934	78189727
chr2	31106401	31107665
chr11	84961002	84963223
chr15	99600551	99601849
chr9	91385932	91387679
chr7	44615774	44616789
chr5	106420329	106421431
chr11	98598749	98599597
chr4	46202370	46203193
chr8	25305191	25306294
chr17	88508547	88509497
chr9	91354544	91355858
chr4	134458526	134459397
chr16	96200300	96201283
chr11	115202536	115203550
chr9	114679638	114680558
chr15	99599122	99600478
chr3	102014608	102016251
chr6	88558197	88558616
chr7	112204084	112204780
chr7	132891811	132892993
chr5	139550501	139551636
chr9	103067475	103068195
chr16	22797178	22798228
chr17	56005046	56005915
chr14	14308828	14309871
chr9	40978658	40981130
chr13	43698422	43699248
chr4	155000145	155002509
chr11	55247835	55248931
chr14	122484676	122486038
chr9	107343427	107344361
chr15	89178120	89179098
chr19	53539187	53541066
chr8	87465517	87473661
chr12	78952145	78952900
chr5	28161648	28162682
chr11	55315679	55317410
chr19	6326134	6327983
chr10	70204623	70205339
chr10	116871563	116872445
chr8	11148903	11149748
chr5	142509086	142510119
chr10	114890875	114891609
chr17	27423838	27425430
chr3	102009831	102010592
chr17	27426379	27428829
chr5	148090065	148090824
chr8	116863086	116864003
chr17	31131047	31131870
chr4	133885219	133886762
chr5	139548373	139550087
chr19	6182393	6182907
chr9	91369097	91370691
chr1	176932384	176933901
chr2	160915532	160916720
chr5	28174201	28175270
chr14	14294147	14295178
chr11	54006198	54008130
chr11	44618157	44618707
chr17	6448215	6449498
chr10	76801969	76802683
chr2	28917574	28918371
chr12	77009398	77009808
chr9	91122492	91123584
chr4	82587162	82588050
chr9	103087894	103089245
chr17	23609668	23610683
chr19	10853082	10854486
chr9	75778487	75779421
chr11	55324518	55325972
chr9	100455523	100457280
chr1	127675963	127678380
chr17	27488064	27489743
chr6	91361461	91363569
chr1	6729040	6730324
chr11	114501816	114502748
chr11	18753628	18755320
chr1	134275834	134276545
chr19	10805623	10806341
chr11	57972701	57973511
chr14	122230030	122230921
chr17	27493370	27495421
chr5	88793811	88794353
chr8	86125022	86125781
chr11	119514206	119515079
chr7	44645811	44646645
chr8	126735569	126736582
chr14	122367281	122368139
chr13	44673371	44674208
chr16	45767835	45768827
chr9	91405522	91406245
chr6	128062009	128062911
chr8	86578332	86579012
chr11	33203241	33204469
chr8	113844715	113845535
chr14	122468999	122469875
chr11	115091175	115092322
chr15	52161383	52162252
chr12	31913321	31913884
chr1	134754913	134759999
chr7	127363134	127364309
chr11	98929421	98930452
chr9	47368307	47368882
chr6	140519118	140519905
chr10	60820856	60821392
chr4	9184749	9185693
chr1	36254796	36255224
chr12	52790269	52790970
chr9	21767672	21768606
chr7	44608375	44609862
chr6	54041006	54042362
chr17	48598123	48599859
chr19	6306593	6307194
chr17	27475250	27477145
chr2	155780902	155782167
chr10	83618601	83619836
chr1	134273797	134274577
chr3	55779098	55779681
chr14	122388155	122389193
chr4	128906050	128907682
chr4	128892338	128893819
chr6	119864441	119864856
chr7	83725893	83727370
chr1	193329899	193330361
chr8	31120497	31121779
chr1	87846774	87848327
chr17	25952932	25953546
chr9	118487733	118488458
chr2	181230928	181231395
chr13	117235389	117236299
chr17	4974562	4974959
chr5	139668291	139668712
chr11	55319933	55320919
chr11	115255090	115256561
chr5	49788284	49789105
chr11	55291712	55293413
chr11	94498195	94498936
chr12	31897185	31897651
chr5	106453093	106454099
chr2	105677603	105679319
chr11	55321516	55322598
chr4	98635276	98635781
chr5	117045063	117045742
chr4	132047830	132048610
chr6	71989871	71990591
chr13	51902384	51903255
chr17	35064986	35065685
chr10	60819831	60820697
chr5	22340787	22342085
chr12	99215677	99216485
chr4	137578385	137578844
chr11	114872524	114873539
chr2	35629335	35630937
chr12	80783745	80784175
chr17	88388042	88388638
chr5	130333669	130334441
chr8	87235538	87236654
chr12	118198505	118199080
chr1	59158327	59159549
chr8	110957556	110958247
chr2	135836230	135837057
chr9	21789556	21791167
chr5	114753183	114753938
chr3	105695538	105696395
chr7	83724309	83725825
chr8	87234181	87234648
chr1	177458323	177459251
chr4	155024048	155024758
chr5	28170809	28171981
chr14	48667138	48668005
chr1	22512208	22512712
chr15	99583580	99584445
chr6	54042492	54043805
chr8	64203884	64206982
chr19	5939871	5940637
chr9	41198327	41198988
chr13	54824101	54824679
chr8	110158033	110159373
chr7	145305730	145306944
chr4	62518519	62519263
chr11	55311809	55313113
chr10	5487802	5488341
chr12	69757589	69758299
chr17	56057517	56058270
chr17	27500453	27501725
chr8	120498695	120499501
chr12	78906624	78907143
chr11	42755143	42755596
chr18	82471915	82472341
chr9	91960681	91961456
chr16	5132126	5132626
chr4	154995724	154996834
chr2	160887524	160888415
chr8	14992686	14993339
chr14	32062433	32063483
chr11	55252266	55253630
chr17	35082705	35083604
chr7	44617866	44619194
chr10	115050299	115051016
chr2	104714076	104714785
chr11	119515179	119515736
chr2	73985378	73986069
chr9	53375636	53377069
chr1	64226385	64226832
chr14	122467792	122468813
chr2	124640530	124641419
chr17	49632934	49633302
chr1	176929772	176930549
chr5	139541039	139542113
chr11	84967490	84968444
chr4	33069198	33069616
chr8	114674985	114675310
chr13	58023889	58024663
chr5	120431875	120432402
chr7	38213211	38214624
chr6	127958713	127960315
chr14	25487773	25488600
chr4	43506752	43507421
chr1	23445592	23446227
chr13	30985425	30986361
chr19	17356227	17356705
chr19	53500069	53501018
chr15	57708908	57709579
chr9	53373463	53374541
chr2	71974076	71974670
chr5	122130608	122131256
chr2	152703831	152704915
chr1	135258219	135259286
chr17	27438694	27440408
chr9	29550062	29550711
chr6	54049416	54050714
chr14	122461362	122462505
chr17	25945067	25946246
chr3	96029560	96030017
chr8	87492062	87493374
chr4	128723786	128724690
chr12	73874084	73874655
chr10	4053473	4054243
chr11	61227684	61228362
chr11	115217382	115218455
chr8	91801099	91801617
chr6	54518966	54519401
chr8	87961704	87962239
chr18	77176764	77177976
chr5	106463744	106464368
chr6	141245021	141246519
chr1	134760163	134761321
chr7	38219313	38220786
chr13	108163449	108164299
chr1	36492241	36492907
chr10	116653218	116653922
chr11	84516953	84518118
chr11	32622466	32623342
chr17	27452748	27453722
chr4	126273315	126274505
chr15	40533297	40534037
chr12	83207629	83208648
chr9	70930270	70931142
chr11	55327165	55327996
chr8	87474886	87476240
chr9	73094755	73095811
chr15	89522070	89522604
chr9	96878772	96879608
chr3	126631515	126632161
chr12	108227186	108227753
chr8	36495013	36495656
chr4	82065839	82066557
chr11	6497411	6497824
chr6	58964760	58966081
chr17	45530232	45530885
chr6	28538057	28538483
chr7	46602771	46603257
chr7	28562189	28562962
chr8	110705365	110706060
chr8	115718319	115719378
chr1	52149761	52150512
chr9	91350230	91352402
chr1	179064725	179065138
chr8	111889907	111890736
chr4	154886929	154887493
chr16	89958820	89959303
chr7	132212257	132212577
chr14	122876382	122876898
chr18	36172521	36173159
chr10	117149833	117150463
chr16	94537015	94537539
chr17	35030597	35031831
chr9	29594742	29595399
chr9	103548895	103549640
chr11	95106604	95107059
chr14	63695607	63696267
chr12	98736950	98737465
chr5	139546209	139547086
chr2	157068691	157069379
chr13	39350389	39350820
chr17	88505131	88506306
chr3	123973716	123974637
chr17	8553937	8554763
chr6	23259823	23260903
chr14	64099437	64099922
chr19	57003258	57004187
chr6	126163167	126163867
chr15	99602120	99602712
chr17	27441115	27442359
chr16	33860112	33860497
chr11	84529162	84529826
chr11	7055787	7056382
chr2	155794621	155795181
chr16	24483696	24484369
chr13	58035604	58036104
chr8	111424413	111424862
chr1	132516613	132517742
chr12	108832195	108833558
chr4	133884082	133884936
chr9	103086464	103087701
chr4	134994557	134995278
chr7	45857293	45858012
chr11	114486338	114487062
chr3	59176846	59177508
chr1	34485706	34486054
chr1	137656916	137657505
chr2	157017591	157019015
chr9	91126712	91127368
chr4	133106594	133107604
chr8	110958753	110959581
chr4	62582901	62584116
chr15	82209055	82210557
chr3	55788176	55789207
chr4	120893563	120894863
chr14	55874933	55885267
chr8	87476901	87477927
chr7	142283869	142284400
chr6	127979466	127980003
chr4	82589291	82590078
chr4	133881038	133882104
chr5	136568565	136569207
chr16	89957707	89958479
chr13	59639694	59640322
chr1	134724986	134725927
chr7	113026961	113027555
chr5	106455560	106456615
chr4	84850470	84850840
chr19	44396588	44397675
chr9	55344956	55345554
chr1	132540782	132541683
chr7	128567729	128568091
chr18	39390763	39391546
chr2	101649264	101649678
chr8	87037959	87038341
chr16	24193026	24194028
chr11	95401981	95402721
chr7	145306969	145307939
chr8	26748411	26749075
chr12	98307135	98307693
chr17	35029455	35030423
chr15	99590023	99590919
chr5	106449026	106449954
chr7	66008350	66009099
chr9	103089431	103090734
chrX	61709179	61709865
chr5	110222544	110223302
chr5	106454111	106454942
chr1	134314068	134314930
chr14	121795414	121796201
chr12	99215254	99215624
chr6	48425424	48426176
chr7	118254247	118255093
chr13	58011815	58012235
chr12	31892764	31893431
chr2	166632424	166632791
chr8	122850352	122851247
chr4	126296716	126297427
chr17	53578588	53579052
chr15	78962484	78963058
chr4	138367665	138368047
chr5	28251101	28251615
chr9	64386527	64387305
chr9	118227408	118228158
chr9	122051173	122052104
chr11	55314440	55315342
chr11	55322622	55323429
chr18	25620477	25620866
chr2	52212312	52212816
chr2	93152610	93153097
chr14	48666171	48666906
chr14	122472008	122472695
chr5	114718372	114719452
chr9	91959245	91959751
chr5	106447892	106448659
chr7	111588254	111588937
chr1	78371840	78372236
chr17	27499323	27499986
chr14	122376360	122377161
chr19	57007518	57008633
chr6	126164696	126165000
chr4	129262949	129263910
chr7	19012186	19012806
chr3	109932415	109932840
chr6	128024141	128025349
chr4	133563096	133563637
chr13	99641739	99642351
chr11	114868109	114868855
chr2	52176886	52177378
chr1	193305653	193305981
chr10	7208287	7209390
chr12	105347414	105348005
chr8	87480964	87481920
chr4	41676267	41676923
chr10	67056550	67056957
chr4	133876725	133877548
chr6	91359294	91359732
chr8	87537988	87538940
chr8	105293012	105293997
chr19	44393855	44394678
chr6	124786959	124787556
chr4	9515059	9515381
chr9	53354584	53355398
chr11	114876740	114877998
chr15	78999827	79000430
chr5	142703511	142704292
chr11	61023214	61024240
chr6	51767913	51768486
chr15	58028294	58029055
chr2	35621787	35623281
chr6	91409604	91410703
chr11	86472690	86473418
chr6	128058392	128059027
chr8	14996062	14996538
chr14	55618071	55618963
chr5	125418462	125419534
chr14	70563096	70564005
chr3	95289215	95290580
chr14	122480146	122484507
chr9	55334061	55335415
chr9	91366705	91368628
chr4	32833611	32834076
chr13	100551475	100553406
chr8	110167667	110168731
chr16	73035030	73036139
chr15	68286989	68287473
chr1	153667451	153667939
chr10	68191372	68192107
chr7	133609120	133610382
chr9	62550422	62551396
chr11	102989781	102990604
chr17	25951309	25952730
chr13	104694423	104695188
chr2	79443131	79444273
chr1	190174088	190175871
chr11	115243130	115245620
chr8	12873779	12874518
chr4	8873904	8875322
chr9	110229964	110231031
chr19	6277832	6278629
chr4	126260737	126261323
chr7	83655698	83656995
chr13	54282039	54282880
chr13	51805952	51806753
chr11	102027294	102028410
chr19	45079607	45081464
chr11	75525541	75526254
chr6	42343294	42343865
chr11	94499084	94500568
chr8	84338288	84340154
chr19	47211762	47212549
chr9	40583398	40583786
chr2	180788882	180789382
chr15	76406541	76407469
chr2	155790616	155791995
chr7	46162345	46163090
chr4	128886051	128887374
chr9	22187866	22188694
chr17	87791462	87792453
chr6	126569555	126569971
chr7	141638017	141638936
chr5	28164981	28165963
chr11	98446549	98447386
chr17	27479688	27481559
chr16	17642126	17642951
chr9	53321541	53322233
chr1	177683727	177684572
chr12	83302152	83302631
chr10	5527883	5529005
chr2	38378898	38379838
chr17	12742160	12742695
chr3	101700513	101701022
chr12	81806967	81807810
chr10	53503195	53503848
chr15	89524562	89526304
chr9	42229244	42230042
chr7	99015167	99015819
chr15	82211601	82213423
chr1	59486740	59488289
chr5	122547203	122547646
chr2	122360503	122367663
chr2	25863233	25864090
chr14	70508347	70509081
chr4	33943454	33944749
chr1	87848504	87852183
chr4	53515865	53516440
chr2	157081827	157084854
chr11	19026561	19027782
chr4	128894417	128895471
chr10	84357759	84358410
chr8	111909589	111910442
chr15	82202515	82204569
chr8	41040390	41041033
chr2	68465836	68466377
chr9	37530172	37531247
chr1	134708506	134710465
chr19	36534204	36534977
chr9	21763655	21764852
chr7	46421048	46422471
chr11	84959575	84960348
chr2	153048987	153049459
chr10	111519703	111520469
chr6	54045042	54046763
chr14	122223917	122224667
chr14	25186121	25186498
chr5	121833104	121833713
chr4	41865446	41866258
chr3	94397565	94399769
chr9	62469327	62469906
chr9	40772105	40772932
chr9	71771107	71771894
chr15	37733457	37735045
chr1	177572849	177573511
chr1	59161301	59162878
chr5	110802009	110802683
chr11	119732807	119733634
chr7	17087988	17089071
chr11	115264801	115267793
chr18	61490683	61491766
chr12	76694871	76695501
chr3	69819448	69820349
chr10	60826351	60828367
chr11	100493698	100494255
chr14	60087012	60087784
chr14	122454359	122456735
chr2	101905968	101906423
chr8	107205759	107206354
chr14	55893863	55895095
chr15	76456917	76458258
chr8	125959538	125960675
chr13	40730686	40731034
chr17	87740373	87741446
chr3	87756127	87756553
chr1	164787612	164788410
chr19	22447596	22449339
chr9	21748005	21749243
chr7	24429688	24430077
chr11	68579452	68579844
chr10	128958434	128959504
chrX	9272118	9272541
chr8	46152333	46153266
chr19	47228381	47229880
chr2	132751253	132751664
chr9	66733060	66733690
chr2	6212542	6213644
chr15	99093547	99094219
chr5	22342315	22343479
chr4	100095800	100096436
chr11	97536585	97538223
chr7	118297378	118297827
chr2	29194598	29195257
chr15	81839460	81840363
chr1	59232227	59233598
chr11	67654390	67656127
chr9	53340523	53342521
chr4	149990043	149990881
chr14	122488900	122490038
chr15	27943625	27944259
chr5	43258530	43259300
chr10	15300276	15300614
chr13	56682264	56683018
chr6	82916793	82918056
chr11	87816835	87817638
chr4	155008061	155019554
chr1	134646027	134647040
chr7	105632319	105633039
chr6	54306964	54307738
chr5	22344001	22346259
chr9	44078645	44079097
chr5	129454515	129455791
chr2	155991706	155992865
chr14	55617532	55617941
chr5	133890069	133890416
chr1	78309911	78311688
chr17	27056792	27057976
chr12	86973947	86975182
chr8	26351994	26352619
chr1	52986553	52986985
chr10	96632135	96632998
chr9	53343944	53346666
chr14	63794912	63795384
chr9	13296351	13296862
chr10	53398356	53398788
chr5	143287696	143288395
chr2	164047303	164047784
chr14	55767694	55768314
chr5	148488929	148490366
chr9	107351196	107354183
chr9	91355913	91360837
chr10	93640612	93643701
chr10	96645302	96647286
chr19	57238441	57239661
chr5	4485881	4486668
chr9	91376601	91381900
chr2	155803039	155807490
chr2	156717128	156718120
chr1	176931265	176932073
chr4	155360879	155362164
chr2	79446410	79456897
chr10	81412057	81412742
chr2	155774383	155775285
chr18	77199399	77200629
chr10	11061874	11062312
chr6	13982301	13982850
chr4	66401722	66403399
chr6	72234430	72235920
chrX	7739688	7741564
chr17	34643819	34644688
chr3	79440843	79441485
chr9	91362789	91366280
chr9	53379045	53381689
chr8	122870458	122871076
chr2	155822030	155823447
chr11	94265108	94265967
chr11	69197041	69197865
chr7	44641014	44641442
chr8	84787358	84788679
chr19	9111816	9112315
chr15	42676025	42677039
chr1	177453661	177454238
chr9	55337174	55338408
chr11	5779925	5780670
chr19	45076486	45077549
chr16	17491407	17492607
chr4	97910891	97911595
chr18	13968211	13971769
chr7	139899316	139900424
chr17	29459481	29460066
chr13	94173950	94175012
chr11	75966738	75967258
chr12	98577725	98578477
chr11	106822241	106823546
chr9	55338619	55340055
chr9	31331067	31331799
chr10	80355893	80357551
chr11	55077217	55078400
chr12	98564622	98565787
chr3	69859799	69861988
chr19	57194125	57194562
chr15	76459949	76461912
chr4	128910681	128912896
chr11	103158405	103159297
chr2	157070535	157075040
chr12	100168338	100168792
chr15	36210148	36211231
chr17	57096197	57097219
chr7	4779369	4781284
chr17	27420607	27423735
chr6	91285282	91286041
chr12	83484962	83489039
chr4	149734528	149736102
chr2	105697670	105700534
chr4	85514069	85514569
chr1	177456509	177457337
chr11	67652048	67653541
chr4	128878458	128880290
chr19	53541429	53543769
chr19	53359661	53360767
chr19	4471389	4472724
chr3	88615414	88616611
chr7	15948455	15948944
chr14	105730538	105731236
chr12	71321405	71322757
chr7	83634484	83640046
chr2	93333644	93334965
chr9	73968367	73969191
chr17	35549316	35550132
chr14	122473663	122476989
chr1	178798317	178800547
chr1	134341845	134343960
chr3	131489693	131490963
chr18	80235873	80237078
chr7	37342520	37343494
chr17	47909105	47909848
chr14	122406491	122407208
chr10	61186205	61192056
chr5	69339005	69342035
chr2	178118659	178119700
chr17	33978220	33979378
chr12	33313927	33314772
chr8	41052841	41053930
chr10	97159647	97160281
chr2	54437072	54438288
chr1	180987492	180988575
chr15	89377517	89379618
chr4	15594310	15595285
chr5	118071244	118072563
chr7	118766319	118766959
chr14	24578596	24578985
chr6	118066200	118067336
chr4	108165195	108165860
chr7	126822534	126823153
chr3	60576120	60577116
chr9	83686473	83686858
chr16	33829225	33830502
chr11	44616858	44617789
chr6	115085188	115085980
chr8	113847831	113849275
chr3	88449461	88450173
chr9	107346853	107351032
chr9	107901021	107902358
chr11	61476935	61477609
chr6	115792113	115793124
chr10	69690378	69691677
chr15	89173683	89174607
chr6	86822052	86823206
chr4	128887476	128892239
chr2	155777809	155780593
chr11	99265062	99265797
chr12	116077433	116078242
chr6	29717479	29718510
chr19	24555930	24556745
chr10	128933443	128934937
chr12	86867257	86868377
chr7	38214893	38216349
chr2	164053516	164054537
chr8	111393123	111394297
chr10	128525308	128526070
chr9	40530790	40531788
chr17	46728512	46729421
chr10	81570721	81572523
chr7	142354299	142358028
chr1	59482008	59485055
chr3	88436503	88437327
chr1	187997250	187998291
chr11	96997029	96997825
chr18	13972927	13973353
chr5	118072752	118073845
chr7	109169125	109170646
chr8	11778784	11780841
chr18	4352458	4354085
chr17	27506224	27512891
chr13	78180859	78182485
chr11	115248013	115251505
chr8	36522422	36523175
chr12	76533035	76534354
chr6	83352308	83353721
chrX	9199583	9200801
chr8	122624940	122627773
chr11	76399157	76399616
chr11	69685462	69686388
chr15	57853876	57854696
chr12	89815885	89817224
chr10	57631586	57633498
chr11	84957210	84959442
chr13	100616077	100617503
chr1	74542298	74543358
chr19	53533082	53534125
chr1	105355386	105357273
chr14	50895873	50897818
chr10	127508974	127510407
chr19	53076167	53077195
chr11	115813749	115814107
chr9	55331325	55333720
chr6	37464379	37464914
chr5	36767460	36767942
chr3	95296458	95301152
chr18	25504695	25506013
chr5	127241282	127242214
chr2	105673330	105676909
chr8	36458977	36460052
chrX	16910204	16911223
chr7	16296573	16297749
chr18	69198019	69199129
chr18	61900563	61901637
chr11	106179381	106180521
chr1	171379760	171380581
chr3	127257514	127258706
chr18	80046346	80046805
chr12	86091687	86092499
chr8	122867981	122870406
chr19	53530140	53533016
chr4	62674036	62674976
chr4	155646885	155650209
chr5	122131784	122132255
chr9	40381536	40382710
chr2	155809282	155810594
chr3	51796049	51797057
chr4	120613460	120614395
chr5	25055067	25056028
chr18	5590962	5591770
chr4	134483070	134484546
chr11	79962503	79963134
chr9	91361244	91362689
chr4	57141256	57142868
chr7	97416628	97418058
chr15	89529692	89531775
chr14	50887808	50890075
chr2	157075402	157077042
chr1	127484733	127486626
chr16	10834996	10835401
chr2	122358707	122360440
chr7	141479951	141482953
chr2	118307070	118308360
chr14	122462691	122465836
chr13	40722585	40722948
chr4	82538585	82540317
chr4	32530790	32532121
chr11	98035764	98036669
chr8	87958348	87959563
chr2	157008105	157017122
chr19	6300278	6303564
chr8	22974960	22976316
chr9	53347829	53349555
chr14	50891975	50893377
chr8	120189970	120191595
chr8	87662630	87663594
chr14	63054510	63055041
chr7	80587385	80588079
chr11	84963377	84967275
chr13	36733815	36737000
chr9	45268690	45269529
chrX	58038172	58039163
chr10	61175200	61176309
chr4	116125802	116127715
chr17	87329874	87331215
chr7	112918518	112918915
chr11	61619476	61619986
chr12	89811574	89814082
chr7	17074023	17074773
chr15	89527283	89529562
chr16	94931524	94932649
chr17	57094838	57095966
chr15	76306773	76308109
chr19	44407058	44408621
chr4	142083955	142084921
chr11	115245801	115247286
chr3	51708754	51709306
chr3	88619581	88620516
chr8	84186609	84187090
chr5	113508358	113510224
chr8	84902419	84903879
chr10	80412398	80413458
chr10	6978649	6980004
chr10	115587389	115588163
chr7	37623970	37624803
chr17	33539353	33541586
chr1	59230063	59232080
chr17	27642311	27643636
chr17	23699805	23700311
chr1	190169784	190171270
chr6	53286397	53287913
chr2	129038817	129039698
chr4	109406475	109407817
chr8	87539015	87540584
chr10	60816387	60817718
chr8	11829491	11831192
chr16	90829647	90831542
chr11	94144902	94145884
chr1	171437441	171438054
chr4	149564057	149565223
chr2	168677959	168679666
chr2	80446335	80447984
chr2	181462780	181463747
chr7	38216961	38219274
chr7	101998751	102000385
chr3	127224105	127226909
chr2	155783421	155785172
chr14	60086297	60086943
chr6	72389535	72390673
chr13	109115842	109118568
chr15	89523214	89523745
chr6	115312460	115313741
chr6	126585625	126586445
chr11	83849225	83849894
chr2	60036962	60037748
chr2	157069561	157070471
chr4	150029883	150031345
chr11	58096978	58098198
chr7	27408003	27409328
chr9	29410539	29413553
chr8	25465464	25466307
chr14	101608075	101609382
chr16	44557068	44558961
chr10	71250365	71251133
chr17	56233448	56234104
chr7	132806222	132807813
chr5	149411529	149412479
chr2	20961574	20962887
chr8	87960134	87961056
chr14	55891767	55893376
chr11	95513334	95514017
chr17	56120224	56120920
chr4	9643137	9644114
chr1	24586446	24587794
chr10	8516806	8518919
chr7	80371267	80371800
chr7	4781845	4784411
chr7	37336544	37337941
chr1	180225689	180226673
chr19	5567079	5568707
chr9	107340042	107341626
chr7	80369956	80371097
chr9	107377833	107378530
chr7	107370061	107371611
chr3	123689634	123691541
chr7	38227279	38228439
chr4	149988628	149989584
chr8	84784018	84786854
chr11	121014702	121015578
chr11	88187451	88188270
chr2	54435847	54436963
chr18	61535732	61537129
chr11	95075991	95077403
chr4	8876062	8877265
chr14	70558154	70560072
chr16	18686638	18687707
chr9	40730546	40731834
chr17	12740952	12741787
chr11	69125308	69126269
chr2	118548899	118550229
chr15	99469360	99471247
chrX	48034249	48034891
chrX	135035620	135036373
chr5	93044176	93046798
chr10	75667112	75668485
chr3	114903901	114905416
chr5	115203881	115205522
chr7	45627981	45629282
chr6	99666075	99667420
chr9	64385327	64386505
chr2	125031979	125033113
chr16	18126967	18127597
chr5	115214702	115215762
chr5	93048120	93050697
chr3	116009504	116010499
chr11	115393430	115396761
chr7	4943430	4944168
chr11	67660153	67662363
chr4	109666473	109667442
chr8	126138512	126139726
chr6	51848392	51850206
chr1	72211609	72212624
chr19	10040870	10041386
chr11	90002404	90002981
chr1	172532297	172533118
chr4	120730879	120731877
chr6	23838118	23839373
chr15	82204681	82207031
chr15	8568813	8569492
chr1	191182572	191183942
chr17	57104882	57106274
chr2	179441774	179443141
chr11	69694979	69696223
chr12	80757471	80758742
chr9	122134980	122136637
chr7	4836071	4837056
chr7	37772714	37774107
chr1	87853655	87854686
chr11	95010259	95010824
chr11	6001690	6002818
chr9	107399405	107400503
chr4	116174987	116177326
chrX	101849265	101850358
chr15	57975329	57976745
chr9	13297542	13298657
chr15	89169085	89170069
chr8	81341665	81342156
chr11	114791223	114792871
chrX	58029954	58031821
chr7	142371106	142372720
chr19	5348790	5349582
chr5	53212877	53213389
chr8	84997783	84998549
chr12	79005136	79007880
chr18	33433369	33437074
chrX	13469279	13469998
chr11	67656366	67658758
chr2	181459003	181459484
chr12	47164197	47165116
chr2	57114203	57117528
chr17	44613778	44614650
chr10	79918094	79918970
chr18	69501112	69502728
chr14	64417081	64418176
chr2	109675899	109679069
chr14	57745751	57746752
chr11	104131803	104134142
chr11	76027405	76028054
chr5	117841687	117842432
chr4	9770104	9771296
chr9	102505831	102506504
chr7	90302094	90302752
chr11	117168798	117169494
chr1	132298225	132299411
chr11	72129537	72130600
chr7	141491954	141497338
chr7	27481238	27482232
chr5	122324540	122325769
chr9	73103196	73104062
chr9	21988557	21990139
chr2	135659543	135660344
chr13	78194098	78195850
chr11	95032186	95034265
chr11	70232718	70233585
chr2	181766200	181767899
chr2	152343337	152344160
chr15	76229144	76229978
chr2	26122162	26123415
chr7	30599929	30600693
chr3	89393379	89395575
chr17	23924294	23925720
chr9	53301462	53302274
chr13	54748857	54749453
chr10	80323260	80324154
chr10	60830629	60832084
chr9	21242984	21245344
chrUn_GL456359	19688	20487
chr16	55821701	55822810
chr11	54026352	54028910
chr2	25263975	25266775
chr4	128898453	128900860
chr5	23712215	23713075
chr11	69417646	69418852
chr7	44588434	44590186
chr17	69438991	69440286
chr11	93098777	93100996
chr11	88161039	88162236
chr12	86421262	86422071
chr17	4907019	4907674
chr18	7626101	7627641
chr17	53567657	53569125
chr8	25440191	25441243
chr3	52104387	52105096
chr18	37655529	37656212
chr2	155785472	155788784
chr2	79428548	79429356
chr10	80357657	80358372
chr8	84910037	84913609
chr10	114800154	114803057
chr7	46407184	46411020
chr6	108455933	108457353
chr11	6444656	6445267
chr4	150371751	150372389
chr16	30599311	30601775
chr13	43615394	43617059
chr15	102458515	102459838
chr14	122912533	122913779
chr19	5741361	5742958
chr18	77262206	77264541
chr15	89146323	89147104
chr4	130273524	130274675
chr4	133104229	133106589
chr11	102006653	102009249
chr16	94302303	94303618
chr15	4375138	4376657
chr4	43631408	43633146
chr1	86472018	86472921
chr11	19018361	19021145
chr18	34859115	34860830
chr11	87638886	87639817
chr15	98180489	98181883
chr13	43784432	43785745
chr3	76074042	76075048
chr7	18957345	18958160
chr7	144937610	144938209
chr2	174109901	174111024
chr1	132525126	132527035
chr5	121828248	121829309
chr19	5474718	5475828
chr11	104175659	104180763
chr3	88022481	88023809
chr7	109615943	109616961
chr2	163939291	163940161
