# Supplementary material for: nMOWChIP-seq: low-input genome-wide mapping of non-histone targets
Source: NAR Genom Bioinform. 2022 Apr 7;4(2):lqac030. doi: 10.1093/nargab/lqac030 (PMC8988714; doi:10.1093/nargab/lqac030)
Supplement: lqac030_Supplemental_Files [file lqac030_supplemental_files.zip › Supplementary dataset 2-Differential regions_TFs.xlsx]

## Sheet: Cerebellum > PFC_EGR1
chr11	118972382	118973837
chr10	60819888	60821297
chr11	116609948	116610990
chr10	96828306	96829642
chr8	87232882	87235065
chr11	32621372	32623674
chr3	137109385	137111142
chr3	137367098	137369026
chr19	22884125	22885553
chr15	72359658	72361391
chr11	114684767	114686024
chr9	47306738	47308195
chr9	29549611	29551206
chr12	83179780	83181745
chr4	134993268	134995699
chr8	111423725	111425482
chr17	27455800	27456937
chr2	157068571	157070680
chr2	122365797	122367533
chr6	54119319	54120643
chr7	78518650	78520044
chr11	97543173	97543999
chr5	127546117	127547534
chr4	131205330	131206523
chr7	83734828	83736410
chr4	155152271	155153161
chr2	155804744	155805946
chr8	90890792	90892948
chr9	122026519	122027708
chr5	69338974	69341675
chr8	44689988	44691965
chr9	62471360	62472694
chr19	6526349	6529076
chr11	53504681	53506004
chr4	155264097	155265676
chr8	110957767	110960810
chr11	114850835	114852635
chr9	121066751	121067671
chr2	90823501	90824753
chr2	139276175	139278601
chr9	91959801	91961856
chr5	28209224	28211730
chr1	131310082	131311485
chr19	53499954	53501114
chr5	113678612	113679358
chr9	100465557	100467698
chr11	119522139	119523514
chr10	7267693	7269171
chr6	99968692	99969734
chr19	57210839	57212724
chr9	40537236	40538534
chr8	41050670	41051931
chr10	50137315	50138631
chr14	16092452	16093617
chr9	102297917	102299000
chr3	103850670	103852648
chr2	25264340	25266660
chr8	83584698	83585338
chr2	129544269	129545769
chr14	122480262	122482319
chr8	84485762	84486662
chr2	167483577	167486083
chr6	127979525	127980891
chr9	35335761	35336984
chr9	122055721	122056822
chr2	181462621	181464153
chr12	40498377	40499971
chr3	96029057	96030450
chr18	38877812	38879735
chr9	21794082	21795722
chr4	130538949	130540993
chr15	78988261	78989028
chr11	62024829	62026955
chr15	87200220	87201181
chr5	130400286	130401207
chr6	71989824	71990824
chr8	105466284	105467818
chr10	19922393	19923127
chr11	119514106	119515863
chr11	61467964	61469102
chr17	27498814	27500000
chr12	104938928	104940088
chr12	90425093	90426478
chr15	89103610	89104877
chr2	121322823	121324560
chr11	55341314	55342587
chr9	40982985	40985105
chr9	73197836	73199264
chr5	106453247	106455977
chr16	89950189	89952135
chr4	59825095	59826508
chr8	116298811	116299807
chr14	122232509	122233911
chr6	83352455	83353763
chr11	105352867	105354019
chr5	36894012	36895608
chr4	133100804	133101727
chr9	28689868	28691257
chr8	87469877	87471093
chr4	99712404	99713412
chr4	138710331	138712030
chr4	97880153	97880971
chr4	149734478	149736162
chr11	61029695	61030559
chr7	143428000	143428894
chr14	122885072	122886783
chr5	113727412	113728615
chr17	29679846	29680883
chr1	34583472	34584907
chr2	91118850	91120697
chr3	8560874	8562641
chr5	115530235	115531361
chr7	51221224	51222269
chr12	109022247	109023137
chr4	33068351	33069618
chr11	35304051	35306030
chr14	122902497	122903849
chr4	130078423	130079763
chr11	114867072	114869154
chr17	6297354	6299055
chr1	176196573	176197831
chr7	83808485	83809584
chr10	7077345	7078692
chr17	31130679	31131933
chr16	31617728	31619494
chr9	45592133	45593057
chr10	82676589	82677728
chr14	48906947	48908376
chr11	99984976	99986321
chr4	139590098	139591035
chr5	113723180	113724181
chr5	88814176	88815389
chr7	44624843	44626237
chr10	4052938	4054361
chr1	127541101	127542478
chr2	31106312	31107762
chr1	189064543	189066115
chr11	84525029	84526164
chr14	55881825	55883250
chr2	73932489	73933798
chr6	128081277	128082138
chr2	58138154	58139478
chr12	26205442	26206934
chr8	20330568	20331604
chr8	84554078	84555557
chr8	84339122	84340498
chr9	62153296	62153912
chr15	84130794	84131816
chr8	31120430	31121753
chr9	41198072	41199975
chr9	53340303	53341907
chr18	49989033	49989634
chr12	80816278	80817340
chr6	72253663	72254726
chr14	122380413	122382689
chr12	99215038	99216651
chr1	59483158	59484964
chr7	46717958	46719119
chr13	44300336	44301650
chr18	30811418	30812775
chr2	105681156	105683303
chr6	106920478	106921508
chr5	106275874	106277684
chr4	133884444	133885623
chr7	132891666	132892873
chr11	84522147	84523962
chr2	50654474	50655359
chr8	126034817	126035660
chr13	29759667	29760841
chr5	93048105	93049553
chr12	39317013	39318094
chr10	128282895	128284343
chr15	86763372	86764360
chr2	93152235	93153944
chr13	54556591	54557413
chr8	26440942	26442246
chr17	5621418	5622770
chr9	34904642	34906296
chr4	155298298	155299631
chr9	91352273	91353860
chr3	156919800	156921416
chr15	12451187	12452443
chr17	8525235	8527218
chr2	54437313	54438382
chr5	106450923	106452630
chr19	22962438	22963705
chr19	41101090	41101951
chr7	130714946	130716265
chr18	14260899	14262157
chr1	134273666	134275270
chr15	86231473	86232479
chr2	79455929	79457095
chr5	106420036	106421452
chr14	25369803	25371136
chr2	155794303	155795848
chr7	92460631	92461718
chr6	119078537	119080169
chr9	91365159	91366339
chr18	13789745	13791331
chr8	36519389	36520271
chr9	94377205	94378515
chr11	115049263	115050144
chr13	52512150	52514289
chr7	113269992	113271228
chr2	38539413	38540347
chr7	46602855	46603543
chr8	126368174	126369031
chr1	134708849	134710351
chr18	44519907	44521201
chr6	24100442	24102362
chr11	93642619	93644498
chr11	85328669	85329787
chr11	69685516	69686396
chr2	3602410	3603427
chr7	126032454	126033566
chr7	97416911	97418046
chr11	42754680	42755901
chr1	105001902	105002659
chr10	93641639	93643176
chr3	107175077	107177085
chr3	8548833	8550330
chr9	70664817	70666297
chr7	31122545	31123822
chr11	6952514	6953447
chr6	50661452	50662603
chr8	87228333	87229611
chr11	93696075	93696891
chr19	53404120	53405742
chr11	61225853	61226710
chr8	11779610	11781455
chr19	57084238	57085097
chr5	113683033	113684054
chr8	110537457	110538330
chr14	124535682	124536888
chr9	29242361	29243703
chr17	48551586	48552662
chr14	73424569	73426456
chr10	114890600	114891432
chr12	99336160	99337329
chr7	16128231	16129664
chr8	87468187	87469616
chr4	148288127	148288806
chr12	31896326	31897982
chr16	45767640	45768717
chr19	21741857	21743021
chr7	141485247	141486357
chr7	118765942	118766804
chr11	115217414	115218388
chr5	26904001	26905155
chr10	66640516	66642112
chr10	66780221	66781430
chr7	133286139	133287538
chr4	107820870	107821934
chr10	76801658	76802670
chr3	107172113	107173308
chr15	72668372	72669596
chr2	163964032	163965098
chr9	64557757	64558751
chr9	61791178	61792135
chr11	118882814	118883985
chr2	29217266	29218488
chr2	101907320	101908411
chr5	125159366	125159971
chr7	83731789	83733140
chr5	26563505	26564900
chr17	87769927	87771633
chr10	96847264	96848168
chr8	87297110	87298244
chr3	76300869	76302391
chr4	66482271	66483180
chr6	126362155	126362978
chr8	120381980	120383254
chr7	141432121	141433491
chr2	168677440	168679728
chr2	135836235	135838118
chr9	120024153	120024750
chr2	31018054	31019166
chr2	28916059	28917000
chr3	120933954	120935096
chr4	8849906	8851627
chr6	54070461	54071625
chr17	6448237	6449579
chr1	134698920	134699991
chr2	79459045	79460803
chr8	116862929	116864187
chr11	54450719	54451254
chr6	19943907	19945349
chr13	117235356	117236249
chr11	35336390	35337327
chr10	57663535	57665059
chr2	130208364	130209787
chr12	73873164	73875480
chr19	53454219	53455177
chr7	118259106	118260244
chr8	122852114	122853597
chr9	21747875	21749141
chr10	96214941	96216122
chr11	106814564	106815830
chr13	44673474	44674343
chr3	126631265	126632297
chr5	117163573	117164253
chr2	156874361	156875554
chr13	13573500	13574565
chr6	85544082	85545051
chr5	99533260	99533882
chr3	85397716	85399025
chr8	25348105	25348689
chr16	48372319	48373210
chr9	50722799	50723849
chr1	64341203	64342028
chr5	43258410	43259691
chr9	91377187	91379767
chr4	66402104	66403827
chr6	54079316	54081196
chr8	25421255	25422239
chr9	55277230	55278134
chr4	81937249	81938254
chr9	103578989	103580215
chr2	29930267	29931676
chr15	87386218	87387158
chr10	115019163	115020017
chr13	108163687	108164724
chr3	123973802	123975009
chr9	62188351	62189563
chr7	132806561	132807651
chr10	114913754	114914751
chr4	45080984	45081831
chr3	95273075	95273986
chr5	139543799	139545044
chr12	90085724	90086849
chr1	75369756	75371150
chr9	61284057	61285095
chr13	76305577	76306381
chr15	99601031	99602024
chr7	118296917	118297776
chr13	51902080	51903394
chr2	165072900	165075084
chr7	31124438	31125952
chr4	98619126	98620230
chr1	132349123	132349946
chr3	96982332	96983329
chr7	78385699	78386769
chr2	158215076	158216076
chr6	100162817	100163591
chr7	63519771	63520737
chr4	45755472	45756497
chr3	123838325	123839535
chr1	59566481	59567695
chr2	156494437	156495393
chr17	88507114	88508027
chr3	53415817	53416846
chr7	46509408	46510810
chr10	12796005	12796771
chr4	46709191	46710252
chr18	52887283	52887963
chr4	142136646	142137784
chr17	66401309	66402385
chr14	52058050	52059000
chr2	138047349	138048655
chr5	43338640	43340267
chr13	113986672	113987603
chr7	67087557	67088463
chr19	6267148	6268425
chr3	157208824	157210204
chr12	77511083	77512178
chr16	24192268	24193502
chr1	179011782	179013094
chr8	110881635	110882534
chr16	18123738	18125019
chr11	93392887	93393963
chr19	57249536	57250915
chr10	83620324	83621187
chr8	81852999	81853756
chr10	5527815	5529255
chr4	148360525	148361408
chr4	100218355	100219672
chr12	87042942	87043736
chr18	13786462	13787384
chr4	9012423	9013765
chr5	28118138	28119323
chr5	44151297	44152890
chr3	105643503	105644024
chr18	68318426	68319505
chr18	44521346	44522336
chr2	28387207	28388782
chr11	102338245	102339255
chr5	130368981	130370302
chr15	80121078	80122420
chr4	116142860	116144422
chr1	177591675	177593083
chr1	192387352	192388284
chr13	46859412	46860546
chr4	26000530	26001459
chr3	84215097	84216605
chr18	13723649	13724724
chr16	92974705	92975881
chr15	52413022	52413996
chr8	12873968	12875225
chr13	43899929	43900955
chr10	128917887	128918742
chr3	51531089	51532526
chr17	6118444	6119796
chr3	69859996	69861966
chr11	54027880	54029088
chr17	87871873	87873241
chr8	123425480	123426625
chr3	108915660	108916727
chr11	102034332	102035709
chr5	112600148	112600879
chr11	104155208	104155969
chr19	22752663	22754091
chr17	88505089	88506304
chr17	12224242	12224989
chr7	83750505	83751666
chr16	42016487	42017664
chr4	8684233	8685437
chr14	122482593	122484322
chr16	3974149	3974949
chr9	29220246	29222132
chr3	140143110	140144617
chr15	73921040	73922066
chr15	89524706	89525941
chr4	85257795	85258712
chr5	28166555	28168112
chr19	21135371	21136237
chr18	13809657	13811079
chr5	130701824	130702853
chr3	53149091	53150354
chr7	78389865	78390471
chr2	167459186	167460221
chr8	8488190	8489290
chr14	122387570	122389139
chr1	6819559	6821313
chr9	31315826	31316739
chr4	13248124	13248853
chr12	32757491	32758607
chr9	101613472	101614421
chr7	89923088	89924278
chr2	65657806	65659059
chr15	42068038	42068853
chr12	98452816	98453995
chr4	120850776	120851777
chr19	26675531	26676195
chr6	82916961	82918282
chr14	63779015	63780197
chr10	116645319	116646334
chr6	115967475	115968743
chr14	32077134	32077725
chr1	65548124	65549645
chr11	68233212	68234292
chr14	54720779	54722096
chr16	85168298	85169410
chr4	66549943	66551203
chr10	10710384	10711441
chr17	27502476	27504022
chr7	142561537	142562402
chr7	118254132	118255332
chr7	30294968	30295827
chr11	114829346	114830470
chr5	88813015	88813852
chr3	123976410	123978568
chr17	66232647	66233207
chr2	153049136	153050072
chr3	41230788	41231550
chr2	101648545	101649819
chr4	102086248	102087366
chr2	119354920	119356058
chr12	39048139	39049153
chr1	159686281	159687043
chr15	72150303	72151271
chr11	106267058	106268063
chr7	114027379	114027982
chr7	67487860	67488546
chr8	86556763	86557840
chr11	97370547	97371589
chr6	19214313	19216174
chr12	100866916	100867769
chr15	23708487	23709193
chr9	56777056	56777655
chr6	90798888	90799725
chr4	128218081	128218974
chr10	96840802	96842390
chr9	75305873	75307456
chr11	107379212	107380210
chr12	118112242	118113368
chr10	76997642	76998188
chr10	3978983	3979865
chr4	127193335	127194045
chr5	120566137	120567371
chr9	57941841	57942747
chr2	79372551	79373140
chr8	86124667	86125870
chr9	108156525	108158116
chr8	112581236	112582412
chr9	79004441	79005339
chr13	43575242	43576294
chr12	106019938	106020563
chr2	49654232	49655212
chr16	49979846	49981073
chr9	53321040	53322616
chr12	38832750	38833607
chr18	83949775	83950619
chr2	163433798	163434435
chr9	100470821	100471532
chr18	55247950	55248912
chr1	176212973	176214012
chr15	31989292	31990274
chr8	70879427	70880685
chr15	77819713	77820619
chr9	91366939	91368588
chr13	110066530	110067558
chr18	25600884	25601648
chr11	97822840	97823926
chr5	88793258	88794619
chr7	122303886	122304723
chr6	59328194	59328962
chr5	123679781	123680605
chr16	95800841	95801826
chr3	101690130	101690827
chr3	69819237	69820250
chr2	167443224	167443979
chr1	188077359	188078113
chr5	22341407	22342636
chr14	50896211	50897101
chr2	170810961	170812009
chr1	177608701	177609799
chr6	8659163	8660105
chr11	119824199	119825200
chr18	82454205	82455135
chr2	26314238	26315413
chr5	113553099	113553847
chr15	39810695	39811767
chr2	152804231	152805029
chr1	152063317	152064260
chr9	118228341	118229269
chr11	19026284	19027763
chr9	29790902	29791957
chr19	58896281	58896952
chr4	155690426	155691414
chr11	100406891	100407758
chr12	83301927	83302794
chr10	116361726	116362605
chr2	162638602	162639222
chr11	106268796	106269916
chr1	149671185	149673447
chr15	102544431	102545897
chr11	45471715	45472688
chr8	84634836	84635879
chr12	78952061	78953345
chr11	116061431	116064415
chr13	54285961	54286867
chr9	108153293	108154866
chrX	42539986	42541130
chr5	22486259	22487695
chr3	139885822	139887184
chr15	100909747	100911051
chr18	64944938	64946328
chr6	71996619	71998181
chr11	19014390	19017011
chr11	118890943	118892157
chr4	33524117	33525557
chr13	57949259	57950113
chr2	125030945	125033287
chr8	93917423	93918725
chr16	44557293	44558864
chr5	129454384	129455577
chr2	136703208	136704231
chr1	176929117	176930493
chr4	15595581	15597030
chr6	107062147	107063708
chr4	65674162	65675580
chr13	54266219	54267229
chr10	116871355	116872319
chr16	42359815	42360514
chr2	136685984	136687342
chr10	13714104	13715131
chr4	65711504	65712234
chr7	12774108	12775096
chr2	141820705	141821616
chr13	44398270	44399318
chr1	87853825	87854595
chr2	139310822	139312390
chr9	91349662	91351806
chr4	9514611	9515960
chr18	68805799	68807463
chr3	119749801	119750283
chr1	59311714	59313616
chr12	39370458	39372156
chr3	126668287	126669399
chr2	105670489	105671209
chr12	77008988	77010230
chr4	67589003	67591663
chr8	126012072	126012937
chr7	114289620	114290917
chr9	56289785	56290589
chr4	57141209	57142854
chr5	118065408	118066833
chr17	80846668	80847837
chr4	67521806	67523104
chr3	138784110	138785030
chr2	132750933	132752399
chr6	71525435	71526335
chr11	19939020	19940596
chr3	55873173	55873833
chr3	96057632	96058713
chr7	81655153	81655752
chr5	93235666	93236886
chr7	145335113	145336241
chr4	62582567	62583731
chr5	4526267	4526938
chr17	34640790	34641743
chr7	30326936	30327710
chr6	88490282	88491303
chr7	107399869	107400637
chr4	137015909	137016566
chr18	37852323	37853485
chr7	132444215	132444978
chr8	31114791	31115421
chr1	109984286	109985569
chr5	111200753	111201793
chr4	6424947	6426186
chr12	47162130	47162939
chr2	105672775	105674533
chr4	9184713	9185613
chr18	30394019	30395173
chr10	13905503	13906662
chr4	33889538	33890611
chr1	190174014	190175871
chr13	63552262	63554203
chr1	28213882	28215305
chr3	138820352	138821442
chr8	11761862	11763306
chr6	19551548	19553385
chr5	148488845	148490288
chr12	39325110	39326731
chr16	94302317	94303571
chr6	19578622	19581026
chr17	90912709	90914085
chr19	6302329	6303587
chr13	45456953	45458037
chr2	38378911	38379914
chr1	23845695	23846918
chr9	90691309	90696610
chr18	32954952	32956308
chr15	89521829	89523149
chr17	88387797	88389147
chr3	114928803	114930959
chr5	49645123	49646662
chr17	66436022	66439100
chr7	92195820	92197089
chr17	31418542	31419545
chr13	56682323	56683013
chr7	142456924	142458220
chr3	55785419	55787916
chr1	59221763	59222804
chr18	31011200	31012622
chr11	43517392	43518600
chr2	52211935	52213748
chr2	157039513	157040927
chr1	173359314	173360599
chr3	55777554	55785277
chr1	18641054	18641810
chr2	138283125	138285568
chr8	41052632	41054382
chr9	91796826	91799417
chr9	91128797	91131700
chr3	121735816	121736807
chr7	17002456	17004140
chr1	109982999	109984102
chr3	25207832	25208931
chr2	52176322	52177628
chr17	8532080	8533239
chr11	118750769	118751656
chr8	114599750	114600830
chr18	33762836	33764240
chr1	83247607	83248984
chr13	94375811	94376746
chr3	127188189	127189429
chr12	31817830	31819133
chr9	29574146	29576501
chr14	52059873	52061624
chr5	38861977	38862867
chr6	88759538	88760706
chr7	17074044	17074825
chr12	90607390	90608764
chr8	114250835	114252129
chr4	83232744	83233884
chr9	58092555	58093867
chr7	38227315	38228310
chr9	73044334	73045424
chr16	41744923	41745695
chr5	38871518	38872575
chr5	124836320	124837130
chr8	124494938	124496107
chr12	99026110	99026896
chr10	5487747	5489007
chr6	85763044	85763705
chr4	75466490	75467913
chr15	86082416	86083124
chr1	114330058	114331290
chr1	22511478	22512662
chr18	37806209	37807265
chr14	70537739	70539021
chr17	80659664	80660735
chr2	135838221	135839735
chr12	39341281	39342545
chr5	30590723	30591690
chr6	126585625	126586478
chr9	112260311	112261826
chr13	11792364	11792939
chr17	49527134	49528602
chr10	66180356	66181704
chr18	73931339	73932645
chr8	64204078	64205775
chr12	92737413	92738757
chr3	114961649	114962826
chr10	115012732	115014816
chr5	106470363	106471224
chr19	53075842	53077038
chr6	20639949	20640947
chr7	135960896	135961642
chr16	44253708	44255356
chr8	125078643	125079373
chr16	24156639	24157402
chr19	23374609	23375482
chr3	109931950	109932952
chr3	136699615	136700132
chr11	18871768	18872502
chr6	59425534	59426996
chr1	33906521	33907752
chr16	6084249	6085787
chr1	153065191	153066492
chr11	42319785	42321811
chr6	20641101	20642427
chr1	177458095	177459440
chr18	61335665	61336732
chr15	41068344	41069541
chr2	41981787	41983204
chr18	53762446	53763041
chr16	63090735	63091979
chr15	23457062	23458344
chr1	23007529	23008927
chr18	33425434	33426291
chr6	93819301	93820532
chr7	83763376	83764306
chr11	41158924	41160136
chr10	127509092	127510591
chr9	22461655	22462465
chr2	25581108	25582597
chr5	68149479	68150589
chr13	51805419	51806949
chr16	73034754	73035975
chr6	103673067	103673881
chr4	82399300	82400363
chr2	153962559	153963621
chr3	106130828	106132574
chr10	57631712	57633413
chr8	35932872	35934446
chr10	62320149	62321288
chr18	30695002	30696066
chr4	8798914	8800187
chr17	26620839	26621977
chr7	112011768	112012721
chr4	46306564	46307856
chr12	86959716	86960994
chr5	117031443	117032650
chr17	27641930	27643516
chr2	79442401	79444163
chr10	63653319	63653866
chr18	57637863	57639555
chr1	178453508	178454938
chr6	58964455	58966346
chr8	126735272	126736796
chr7	111588055	111589131
chr7	63468180	63468900
chr19	57238430	57239526
chr4	116175371	116177184
chr9	91362821	91364805
chr15	57589960	57590894
chr13	36726245	36728442
chr9	60625434	60626879
chr8	26533170	26534581
chr18	4352621	4353976
chr15	23566795	23567936
chr4	150030094	150031473
chr4	97910450	97911679
chr4	57045736	57046710
chr3	140969864	140971195
chr11	95023673	95025702
chr10	109741194	109742761
chr5	139550514	139551586
chr5	114753123	114753942
chr8	52570973	52572538
chr2	106195045	106195600
chr6	142962670	142964372
chr4	133095122	133097644
chr1	83505045	83505992
chr16	77153375	77154354
chr8	64151431	64153390
chr2	25050902	25051423
chr10	116653203	116654282
chr16	37458562	37459504
chr9	121382978	121383918
chr7	127007787	127009678
chr4	133660172	133661401
chr17	4945201	4946462
chr9	91380160	91381776
chr1	131543458	131544886
chr1	22930469	22932568
chr1	17060155	17061189
chr6	103510915	103513397
chr5	8094474	8096601
chr12	39338544	39340068
chr6	17657302	17658078
chr13	95911893	95912944
chr4	155745920	155747480
chr7	112203246	112204720
chr18	39038734	39039548
chr2	79450423	79455576
chr2	136816535	136817914
chr1	191808373	191809564
chr2	129864543	129865516
chr16	96249411	96250181
chr9	92015780	92016812
chr11	18749614	18752133
chr10	25199320	25200701
chr9	40381489	40383107
chr3	136969147	136970964
chr8	40272002	40272931
chr9	44479089	44480177
chr18	47369589	47371085
chr3	19566524	19567427
chr4	8875955	8877515
chr6	115312642	115313902
chr11	3330615	3331799
chr11	98333338	98335076
chr9	53973814	53975583
chr9	91988021	91989619
chr3	70307270	70308514
chr4	13146250	13147660
chr6	20502121	20503781
chr11	61476511	61477566
chr5	40759950	40760658
chr2	32343736	32345027
chr12	99247389	99248434
chr9	62540189	62541366
chr11	3853464	3854136
chr6	85708948	85709782
chr7	127813636	127815259
chr9	86976651	86977551
chr16	94996749	94997744
chr6	13835803	13837037
chr4	149989172	149990784
chr6	118753492	118755303
chr5	135178739	135179784
chr9	108182788	108184059
chr2	28535305	28536890
chr1	77043824	77044639
chr6	40431029	40433296
chr2	96317455	96318243
chr1	6734855	6736956
chr5	121003418	121004277
chr10	61175121	61175998
chr17	86265774	86266462
chr10	5080759	5083438
chr13	43284407	43285341
chr6	21215179	21217058
chr7	100214985	100216336
chr8	17465261	17466436
chr12	90113068	90114285
chr10	107360963	107362506
chr1	75251244	75252128
chr3	137464696	137465880
chr1	83295626	83297147
chr19	23018276	23019098
chr1	48733475	48734902
chr11	7047328	7048301
chr19	42699012	42699894
chr12	90932155	90933169
chr11	115296381	115298048
chr5	118214337	118215018
chr1	178798297	178799774
chr1	34005809	34007311
chr6	113860319	113861779
chr4	126803255	126804173
chr4	82538255	82539782
chr11	42317957	42319731
chr17	43839950	43840865
chr8	80982461	80983418
chr10	86339433	86341110
chr16	82660843	82661817
chr14	93674978	93676138
chr8	41040146	41042475
chr2	52499397	52500547
chr13	76055691	76056994
chr11	75239885	75240708
chr1	105463606	105465089
chr12	47163995	47165250
chr17	70488639	70489707
chr10	67076000	67077146
chr14	122487898	122491410
chr18	64888703	64890444
chr11	97530999	97532532
chr9	53343949	53345735
chr7	37772873	37774654
chr2	105684056	105685813
chr8	44934265	44935889
chr8	57962078	57963389
chr5	122324805	122325796
chr17	6601296	6602688
chr1	177445455	177453621
chr17	66446458	66447720
chr7	37336622	37337766
chr19	57112216	57113658
chr5	14526949	14528336
chr2	20965641	20967836
chr5	28170471	28172313
chr1	78309596	78311550
chr2	105676693	105678630
chr5	115204628	115205488
chr10	10847042	10848603
chr5	132892001	132893329
chr10	127621239	127622161
chr4	141477334	141479062
chr8	113873162	113874229
chr9	9582641	9583956
chr11	77950425	77951481
chr6	119808928	119810070
chr6	28530881	28532579
chr10	84357472	84359095
chr5	139137919	139138792
chr9	100569501	100571073
chr9	49757317	49759091
chr5	133889425	133890739
chr1	153678742	153679906
chr4	82945436	82947052
chr15	23035759	23038295
chr10	97158793	97160503
chr2	143217351	143218849
chr6	19282623	19284132
chr6	104312684	104313602
chr2	155818653	155820713
chr16	32153682	32155228
chr2	32816648	32818275
chr6	51848299	51850218
chr15	27937173	27939685
chr4	101449404	101451086
chr2	102052135	102053418
chr7	105569063	105570219
chr1	132509952	132511573
chr16	25058766	25059874
chr17	50406846	50407887
chr17	69439459	69440661
chr2	41980038	41980977
chr3	88225577	88226886
chr17	69075632	69077209
chr19	17136225	17137491
chr6	108455345	108457338
chr6	48395073	48396612
chr9	66585547	66586877
chr14	64417153	64418565
chr3	123688829	123690797
chr10	75872619	75873965
chr4	110284977	110287192
chr15	41685110	41686348
chr3	136165398	136166467
chr8	90886054	90887473
chr11	67667239	67668226
chr9	91133303	91135164
chr9	103548011	103549786
chr2	105674804	105676608
chr4	82496667	82500036
chr16	42910968	42912336
chr10	81400343	81401687
chr7	25675797	25676910
chr14	64403584	64404799
chr7	75306791	75308988
chr5	147894118	147895303
chr11	115400047	115401763
chr3	127225136	127227003
chr1	176932159	176934400
chrX	8205172	8206961
chr7	44593588	44595110
chr10	15300227	15301084
chr19	23135146	23137278
chr9	94278552	94279451
chr14	25226150	25227395
chr10	67185561	67186391
chr10	69705777	69707438
chr4	149587029	149588233
chr3	95280743	95283760
chr3	13471676	13473834
chr18	69575324	69577733
chr7	122322108	122322944
chr10	96619540	96621961
chr17	44613755	44614935
chr15	91613775	91614948
chr10	126927717	126929213
chr3	68576471	68577643
chr12	31711798	31714526
chr2	168479697	168480792
chr12	83487177	83489023
chr8	36610880	36613966
chr14	55053255	55055849
chr11	97534321	97538236
chr15	36715687	36716935
chr3	52006876	52008121
chr19	41829319	41830051
chr16	39984315	39986189
chr19	38264641	38266050
chr9	44085762	44086560
chr13	21780106	21781209
chr9	110051557	110055013
chr2	32360422	32361727
chr8	84771616	84773539
chr7	110122516	110123706
chr2	138277812	138282104
chr6	116054804	116056103
chr10	5193917	5195600
chr2	135659637	135661512
chr11	69417323	69419464
chr2	121473396	121474574
chr2	168106364	168107626
chr10	49787331	49789848
chr17	90626684	90630513
chr3	141464541	141467209

## Sheet: PFC > cerebellum_EGR1
chr12	97061245	97061978
chr18	3004399	3004935
chr3	5860154	5860735
chr1	24611518	24616390
chr2	22587292	22590423
chr16	3116089	3116631
chr10	96077529	96078104
chr5	60042837	60043253
chr4	80002549	80003209
chr17	6941670	6942274
chr6	55808628	55809120
chr12	6638361	6639197

## Sheet: Cerebellum > PFC_MEF2C
chr10	60819871	60821224
chr11	118972482	118973787
chr8	87468311	87471163
chr2	129544132	129545966
chr3	137109342	137111201
chr10	66640509	66642007
chr12	90425091	90426598
chr11	116609800	116610935
chr11	32621440	32623686
chr8	87233655	87235458
chr9	47306795	47308440
chr11	84521837	84524761
chr4	134993228	134995749
chr1	190174072	190175830
chr11	114684778	114686035
chr9	28689836	28691046
chr6	54119193	54120712
chr3	137367473	137368617
chr9	29550082	29551131
chr17	27455729	27457185
chr19	22884140	22885292
chr5	28208779	28211918
chr5	113678514	113679954
chr9	21794291	21795986
chr3	55781908	55784060
chr15	102546360	102548573
chr4	131205093	131206482
chr12	90607297	90608412
chr6	83352729	83353834
chr4	155151899	155153143
chr9	75305948	75307205
chr9	62471107	62472808
chr4	130539077	130540874
chr10	19922410	19923255
chr1	131310086	131311448
chr1	87853814	87855141
chr11	97543269	97544032
chr7	78518478	78519665
chr19	53499870	53501121
chr9	100465608	100467614
chrX	169986277	169987371
chr8	110958642	110960722
chr2	105673591	105677746
chrY	90760841	90761891
chr6	128081226	128082330
chr6	24664603	24665669
chr9	91362800	91364937
chr2	155804813	155805961
chr5	106453134	106456348
chr15	72360242	72361222
chr11	55341144	55342740
chr18	44519630	44522039
chr2	122365602	122366956
chr11	114850832	114852809
chr11	54026144	54029078
chr11	95023686	95025843
chr8	84485580	84486745
chr8	111423859	111425598
chr14	73424921	73426051
chr8	26533097	26534737
chr9	122026509	122027680
chr2	165072864	165074730
chr12	83180481	83181106
chr11	61029331	61031000
chr15	87200234	87201235
chr11	98326546	98328882
chr11	53504951	53505906
chr5	69339041	69341129
chr4	67521950	67523093
chr4	45755483	45756514
chr1	189063740	189066150
chr8	105466080	105467880
chr4	133100713	133101646
chr4	155264406	155266079
chr10	128283156	128284298
chr10	50137322	50138900
chr7	83734887	83736136
chr6	21215221	21218190
chr9	122055641	122056971
chr15	78988242	78989015
chr17	27498746	27499884
chr9	91366807	91368745
chr9	40537324	40538356
chr12	38832202	38833658
chr5	107288373	107289777
chr5	127546390	127547349
chr10	7210983	7212937
chr2	138047258	138048464
chr2	181462927	181464024
chr10	81400241	81401913
chr5	130400124	130401145
chr2	167483784	167486136
chr2	121322780	121324426
chr18	49989095	49990189
chr3	103850444	103852645
chr3	123976498	123978472
chr19	57210984	57212354
chr9	102297812	102299108
chr6	127979425	127980783
chr11	105352592	105353877
chr6	19943900	19945157
chr1	75421820	75423716
chr18	38878225	38879594
chr12	104938891	104939923
chr14	48906999	48908591
chr3	25207901	25208783
chr8	41050741	41051880
chr17	88387929	88389478
chr12	39341303	39342593
chr9	41198114	41199598
chr6	71989868	71990947
chr15	89103725	89104891
chr4	130078381	130079591
chr6	134919932	134921512
chr4	139590208	139590969
chr8	31120465	31121907
chr2	58138424	58139459
chr2	93152062	93153653
chr10	82676415	82677548
chr1	177608677	177609606
chr12	40498578	40499919
chr1	59482940	59484932
chr12	78952042	78953318
chr9	121066959	121067753
chr2	157058829	157061122
chr11	84524892	84526135
chr5	106450885	106452583
chr11	115217427	115218465
chr2	31105971	31107712
chr1	34583092	34584707
chr5	115530182	115531339
chr5	112576432	112577809
chr3	157207977	157210332
chr18	61399185	61400917
chr1	134708629	134710773
chr15	89524473	89526387
chr9	29220144	29221384
chr15	12451187	12452408
chr10	96828311	96829641
chr17	66232608	66233178
chr10	7267721	7269232
chr11	61225825	61226847
chr18	4352584	4353788
chr19	41101107	41101980
chr1	191808222	191809305
chr13	117235391	117236434
chr7	46509400	46510695
chr6	50661344	50662668
chr11	70213385	70215557
chr5	113727039	113728729
chr1	59221872	59222876
chr4	148288078	148288841
chr9	106463159	106466191
chr6	39870819	39872553
chr2	157039580	157041089
chr6	128034215	128035693
chr2	28386805	28388410
chr11	35304275	35306053
chr17	69439681	69440573
chr4	120850752	120851709
chr5	93048227	93049662
chr9	91377522	91381743
chr12	39317093	39317952
chr2	52211931	52213381
chr4	8875601	8877391
chr6	47835381	47836532
chr2	157068640	157070884
chr17	6297328	6298413
chr8	84911904	84913521
chr7	113269990	113271225
chr14	55881807	55883008
chr6	54070460	54071830
chr5	124835297	124837043
chr6	72253438	72254676
chr7	46718031	46719263
chr8	110537537	110538437
chr3	138784109	138784862
chr13	76055769	76056845
chr12	26205882	26207082
chr11	35336316	35337891
chr4	141477230	141478694
chr1	75387830	75389370
chr16	42359426	42360568
chr9	58092329	58093668
chr14	123626223	123627814
chr4	99712230	99713428
chr11	75239965	75240640
chr10	66180686	66181837
chr8	20328753	20330270
chr14	122902578	122903618
chr11	62026122	62026960
chr9	64557774	64558628
chr18	14261210	14261937
chr9	90695516	90698134
chr2	29217235	29218456
chr11	55261367	55263246
chr7	142561409	142562636
chr17	27502066	27504405
chr1	65548339	65549635
chr9	62153268	62153864
chr12	86972953	86975082
chr9	35335754	35336817
chr2	29889426	29890957
chr6	82916632	82918115
chr12	109022210	109022979
chr8	83584676	83585350
chr11	99984999	99986393
chr5	130368297	130370635
chr7	139085428	139086944
chr11	97531179	97532829
chr11	101170233	101171446
chr5	99533172	99533879
chr8	123891348	123892721
chr8	105496482	105497626
chr9	118227456	118229398
chr11	119521997	119523460
chr19	6527312	6529173
chr2	38539130	38540461
chr5	36894244	36895469
chr4	62582528	62584070
chr11	118750411	118751572
chr15	86231497	86232683
chr3	102011261	102013160
chr15	75908951	75909709
chr8	36519172	36520397
chr4	155249514	155251684
chr7	143428213	143428961
chr3	131302443	131303596
chr1	178453692	178454794
chr4	107820892	107821672
chr2	141820521	141821622
chr2	50654206	50655342
chr17	24649193	24650317
chr5	113723241	113724003
chr17	5621313	5622426
chrX	105120030	105121900
chr9	21243806	21245169
chr13	44398151	44399342
chr11	44617583	44619083
chr10	114890390	114892080
chr11	93642725	93644182
chr13	52513254	52514384
chr2	132750875	132752298
chr19	57084117	57085276
chr14	122482653	122484362
chr7	30294654	30295717
chr7	141485215	141486079
chr11	97699798	97701099
chr8	76898923	76900860
chr5	93235311	93236888
chr8	114251077	114252243
chr6	19578594	19580752
chr16	92974722	92976224
chr2	106194798	106195611
chr5	139546080	139547445
chr11	93098909	93100764
chr2	135836237	135838027
chr10	76801625	76802625
chr7	133286153	133287887
chr14	52057917	52059008
chr11	114867060	114868916
chr16	48372150	48373005
chr9	91352726	91353756
chr5	106470178	106471484
chr11	68233103	68234102
chr13	63929291	63930287
chr6	106920472	106921431
chr2	28915987	28917060
chr12	80132071	80132910
chr3	100102257	100103153
chr10	96847346	96848240
chr7	126032483	126033450
chr2	155794299	155795824
chr7	142457013	142458140
chr1	22511422	22513171
chr2	91119042	91120192
chr5	129454078	129455585
chr7	44624918	44626142
chr10	115019012	115020131
chr16	16870266	16871182
chr19	21778199	21778934
chr3	139885809	139887043
chr14	122885312	122886495
chr1	134698794	134699984
chr12	80816265	80817280
chr11	114829455	114830637
chr5	64158911	64160406
chr16	24483283	24484401
chr4	13248249	13248861
chr8	116298729	116299571
chr10	66780146	66781133
chr4	99715276	99716201
chrY	90794818	90796171
chr5	26563645	26564708
chr2	156874233	156875466
chr5	130701359	130703125
chr19	21135379	21136238
chr3	53415503	53416904
chr14	55883327	55884978
chr8	84635044	84635677
chr10	114913317	114914735
chr11	32591308	32593381
chr17	88507219	88508108
chr13	44673169	44674165
chr9	61791168	61792081
chr13	63552454	63553348
chr5	139543806	139544750
chr9	101613397	101614468
chr8	105349358	105350331
chr6	88901648	88902829
chr7	132315609	132317119
chr19	57249532	57250886
chr3	19566518	19567159
chr17	27642149	27643260
chr9	62188246	62189561
chr15	86763472	86764444
chr1	177458024	177459397
chr16	73035017	73036104
chr18	30393827	30395326
chr11	93696111	93696959
chr7	130715128	130716241
chr10	4052973	4054056
chr4	132074496	132075635
chr5	38038797	38039582
chr17	73804650	73805726
chr3	97887928	97889094
chr4	127193001	127194054
chr1	59214947	59216299
chr5	114753125	114754163
chr16	31617825	31619512
chr8	86555946	86557985
chr9	45592127	45592839
chr8	112581369	112582403
chr3	51560358	51561718
chr5	43338640	43339909
chr4	102104512	102105917
chr8	126034955	126035833
chr15	36210303	36211420
chr4	133884682	133885507
chr4	155298828	155299597
chr5	113683012	113683882
chr2	73932610	73933290
chr9	59036599	59037453
chr11	69685486	69686453
chr7	113368922	113370186
chr15	42068100	42069099
chr14	122229005	122231498
chr4	66482318	66483169
chr4	155360880	155362033
chr8	120381876	120383440
chr7	127362992	127364517
chr4	66550494	66551600
chr19	47221976	47223324
chr4	82399481	82400572
chr17	27120401	27121369
chr5	28166281	28167685
chr2	163964123	163965033
chr11	18871715	18872515
chr10	57663352	57664530
chr13	54556672	54557636
chr18	68318375	68319327
chr10	85386782	85388108
chr17	6447441	6449663
chr15	77819654	77820925
chr4	33889808	33890617
chr7	101998765	102000725
chr17	27434584	27436081
chr11	119514282	119515721
chr10	62319939	62320966
chr1	93100533	93101866
chr9	45084987	45086388
chr14	122477701	122478907
chr17	31418525	31419372
chr6	54079369	54081108
chr16	90829824	90831470
chr16	29000894	29001784
chr10	84059721	84061081
chr15	72668260	72669368
chr11	107469824	107471444
chr15	55111784	55113044
chr2	101907134	101908341
chr17	33506344	33507349
chr5	139550502	139551573
chr10	42118260	42119117
chr6	90798954	90799799
chr2	3602427	3603286
chr9	100470803	100471574
chr16	45767939	45769162
chr1	132349114	132349938
chr1	105356070	105357113
chr3	107172301	107173307
chr19	18631240	18632265
chr11	115049292	115050447
chr8	122852089	122853330
chr18	79050731	79051248
chr7	132806491	132807710
chr6	86028341	86029554
chr6	85544132	85544973
chr4	33524371	33524993
chr7	97416696	97417997
chr8	124404119	124405227
chr12	80783229	80784379
chr12	106019699	106020710
chr4	102087521	102089097
chr7	118259246	118260357
chr17	6256370	6257369
chr1	190169784	190170758
chr16	89950521	89952089
chr7	67087415	67088528
chr13	117220185	117221387
chr14	27269130	27270167
chr3	105643534	105644213
chr15	74751402	74753132
chr1	105002068	105002810
chr4	142136310	142137670
chr5	92277582	92278373
chr13	108163626	108164822
chr15	52161299	52162263
chr5	113492536	113494631
chr15	87386245	87387152
chr3	101689664	101690985
chr9	91361351	91362612
chr15	73921244	73922223
chr4	149734627	149735831
chr6	142963397	142964441
chr5	131775002	131776101
chr7	132891876	132892939
chr5	123679423	123680749
chr18	13809444	13811217
chr19	23018287	23018866
chr15	99601218	99602022
chr11	115265129	115266976
chr18	31010873	31012443
chr16	63090822	63092190
chr1	36552286	36553459
chr8	84784361	84785726
chr8	114599727	114600928
chr1	75369795	75370939
chr2	54435953	54436740
chr10	12795883	12796739
chr3	96982335	96983315
chr9	87015060	87016013
chr2	129864721	129865754
chr13	43899897	43901159
chr12	99335933	99336968
chr6	88490265	88491314
chr1	107588409	107589298
chr5	125159357	125160097
chr7	46602676	46603559
chr5	112600073	112600974
chr6	103672976	103675100
chr7	141432254	141433604
chr12	31896654	31897853
chr11	3514256	3515173
chr13	54765545	54766952
chr1	127541242	127542832
chr15	77955633	77957059
chr5	111200712	111201951
chr2	167459292	167460390
chr14	54720739	54721990
chr6	59327837	59328854
chr15	89378432	89379700
chr4	102086336	102087344
chr19	6549126	6550255
chr1	177592278	177593254
chr11	113797748	113798482
chr11	6894736	6896390
chr14	124675240	124675996
chr8	124793871	124795124
chr3	107174987	107176116
chr17	87770478	87771560
chr10	83620356	83621373
chr8	15005587	15007001
chr12	39325440	39326722
chr4	8865648	8867344
chr3	95273069	95274011
chr6	115967531	115968924
chr11	19899277	19900320
chr12	69682740	69684361
chr14	122475844	122476957
chr13	44300431	44301218
chr12	90931958	90932899
chr16	37442354	37443288
chr9	120024184	120024782
chr13	110066672	110067535
chr14	76610597	76611277
chr15	31989211	31990336
chr17	6320614	6321828
chr12	90085263	90086468
chr12	76709995	76710935
chr2	158215329	158215971
chr11	104155197	104155797
chr17	6118634	6119244
chr5	136135568	136136374
chr1	179011662	179012921
chr11	44625862	44626664
chr1	59566708	59567649
chr7	67487833	67489015
chr5	106420218	106421406
chr15	84036893	84037555
chr2	54437761	54438386
chr17	8552119	8552926
chr2	49654246	49655394
chr11	45471795	45472700
chr7	145335203	145336320
chr13	13573483	13574238
chr6	72512638	72513226
chr9	61284084	61285244
chr11	102034398	102035483
chr10	93641757	93642994
chr16	51936832	51938311
chr6	28748124	28749135
chr7	97386768	97387766
chr1	180255853	180256721
chr10	109684175	109685146
chr8	81853148	81853805
chr12	8434180	8434752
chr14	52060597	52061561
chr14	122232494	122233634
chr8	123433892	123434717
chr2	33014725	33015618
chr13	36724422	36725657
chr15	52412966	52414244
chr14	25519627	25520703
chr9	70958058	70958956
chr4	142060358	142061273
chr4	59825249	59827296
chr8	57962076	57963951
chr19	24523114	24524265
chr18	30811520	30812826
chr6	19214276	19215779
chr6	118753522	118755181
chr7	83808739	83809636
chr4	33068771	33069579
chr7	127273585	127274463
chr4	128217932	128218913
chr6	104312666	104313977
chr4	97880147	97880971
chr10	96214938	96216229
chr5	133889400	133890614
chr3	96029068	96030418
chr8	26441064	26442192
chr16	36071206	36072292
chr19	42699076	42699777
chr16	49979926	49981028
chr14	122381357	122383613
chr11	85140085	85140942
chr4	97910338	97911948
chr3	138819789	138821251
chr1	180777411	180778580
chr8	44689958	44691642
chr10	81411373	81413001
chr4	126803421	126804235
chr9	44479049	44480173
chr2	139277047	139278597
chr1	16664933	16665658
chr1	64341191	64342003
chr15	41068393	41069716
chr16	24192330	24194902
chr9	53321161	53322151
chr8	84339143	84340156
chr3	53041228	53042630
chr16	24156601	24157407
chr10	71249884	71251370
chr18	80255761	80257090
chr6	48395077	48396457
chr19	6302148	6303317
chr7	78389930	78390794
chr5	22485795	22487837
chr18	35919848	35920778
chr17	66436533	66437923
chr2	90823219	90824933
chr7	83750933	83751616
chr8	116862815	116864136
chr14	122489775	122491126
chr6	99968684	99969947
chr18	13968022	13969801
chr18	47369571	47370899
chr2	153962361	153963654
chr10	7077305	7078553
chr6	32495654	32496698
chr17	5249139	5249949
chr14	58075503	58076999
chr9	69091707	69092521
chr7	83731545	83733415
chr10	86339405	86340428
chr3	51531036	51532470
chr16	96249524	96250121
chr13	57949417	57950089
chr3	30599507	30600476
chr4	138710371	138711455
chr8	98860954	98862727
chr3	123838374	123839324
chr1	86586677	86587600
chr15	99725550	99726112
chr11	69065746	69067010
chr16	44253858	44255419
chr18	64265009	64266740
chr1	23007511	23008545
chr9	114679991	114680982
chr6	93819751	93820736
chr16	63863437	63864550
chr7	17074078	17074723
chr2	168677573	168679732
chr15	41446515	41448927
chr10	3972804	3974017
chr2	168601072	168602071
chr3	8560445	8562489
chr3	114903777	114905719
chr8	123425345	123426616
chr17	33817245	33818314
chr10	107271208	107273774
chr6	134983353	134984296
chr10	67076060	67077312
chr9	94377400	94378611
chr11	19939023	19940709
chr11	103332728	103334234
chr6	85834248	85835222
chr7	101296613	101297473
chr1	78309510	78311484
chr2	138284701	138286945
chr4	98619153	98620249
chr14	31661596	31662765
chr17	29680124	29681015
chr16	42016892	42017666
chr18	64944773	64946583
chr11	53478425	53480524
chr5	39273075	39274266
chr4	15595648	15596803
chr17	86265794	86266641
chr7	93110276	93111625
chr2	105681006	105683312
chr19	53454208	53455228
chr10	127509209	127510117
chr11	19014530	19016758
chr12	99215063	99216827
chr8	122676159	122677856
chr8	11779259	11780903
chr7	64391878	64393049
chr5	118065185	118067269
chr12	59130412	59131450
chr15	37134810	37136344
chr7	12965816	12966785
chr18	32954940	32956752
chr7	126376801	126378038
chr4	81937233	81938204
chr10	57631769	57634167
chr12	77008876	77010160
chr3	8548783	8550400
chr2	25264251	25266823
chr8	105289221	105290277
chr5	4526230	4526805
chr9	91960024	91961586
chr9	108182691	108184420
chr2	130208434	130209662
chr9	121383107	121384108
chr2	125031235	125033123
chr13	36725852	36728275
chr2	151493941	151494928
chr10	3307914	3308973
chr9	100569856	100571125
chr8	110881643	110882390
chr11	85328597	85330036
chr14	24972662	24973368
chr4	116143137	116145158
chr7	51221415	51222248
chr10	78752238	78753342
chr12	85598573	85599160
chr3	136969589	136970340
chr13	100650719	100651446
chr16	18876087	18877278
chr2	31023920	31026068
chr6	119078745	119080368
chr7	30326885	30327678
chr13	94788601	94789345
chr17	66401287	66402922
chr3	127198675	127200514
chr19	21741721	21742751
chr7	13043207	13044674
chr1	176196043	176197794
chr12	86725809	86726657
chr4	46709058	46710271
chr5	38871556	38872569
chr19	5847697	5849528
chr3	89393613	89394813
chr18	64887786	64890366
chr6	40431002	40433217
chr1	109983068	109985172
chr1	134274201	134275190
chr1	77043799	77044550
chr9	55277458	55278259
chr8	123373155	123374673
chr5	136116201	136117538
chr9	46328340	46329664
chr5	19226067	19226912
chr15	89547826	89549263
chr8	94837775	94838968
chr1	149671605	149672903
chr13	54266254	54267088
chr9	50722806	50723513
chr13	94375888	94376847
chr17	8531972	8533492
chr6	117840706	117841758
chr7	29518196	29519366
chr19	53075676	53077102
chr1	135283055	135284594
chr16	25058770	25059971
chr1	105463323	105464655
chr11	3853229	3854450
chr2	139310868	139312303
chr9	73197459	73199238
chr12	86959178	86961201
chr4	41713187	41714075
chr17	24894466	24895644
chr12	84316442	84317564
chr5	118244613	118245890
chr4	151128522	151129816
chr14	54875858	54877106
chr14	20393117	20394133
chr11	77950559	77951383
chr9	112260314	112261487
chr9	102717204	102718936
chr3	104596889	104597913
chr14	55113948	55115380
chr11	121672738	121673828
chr14	122480154	122482346
chr6	54991890	54993429
chr10	25198714	25200646
chr17	26620893	26621921
chr2	35751721	35752887
chr11	118907456	118908863
chr4	65711300	65712220
chr13	11792336	11793263
chr10	127621240	127622268
chr3	100162073	100162877
chr4	117019034	117019891
chr8	93917470	93918565
chr11	75531547	75532518
chr19	22939805	22941298
chr10	61175116	61175995
chr6	28537706	28539046
chr19	22962441	22963353
chr9	29574283	29576663
chr5	49645000	49646475
chr2	25576990	25580017
chr9	83547792	83548971
chr10	13714123	13715471
chr2	162638602	162639485
chr17	8525286	8527724
chr7	46397376	46398859
chr8	36457099	36458769
chr6	145863249	145864517
chr15	80121166	80122442
chr18	39390388	39391546
chr2	26408663	26409766
chr16	4726148	4726933
chr11	32226440	32227402
chr15	74708897	74709812
chr7	29281315	29282461
chr2	52176217	52177576
chr2	74578529	74579404
chr13	38658553	38659475
chr12	75596321	75597099
chr16	17575938	17577042
chr9	29411244	29413296
chr8	11761604	11763245
chr14	25457300	25460078
chr1	33906530	33907693
chr8	90907637	90908514
chr6	19551267	19553245
chr3	76300674	76302454
chr11	7047417	7048232
chr12	89811713	89813044
chr16	22656400	22657652
chr15	86082435	86083234
chr13	49145358	49146566
chr17	24351363	24352737
chr13	54285815	54286676
chr10	85828818	85829811
chr9	91796791	91799062
chr4	57045932	57046841
chr4	149587049	149588193
chr17	79355368	79356383
chr15	64920409	64922252
chr18	33425361	33426445
chr5	135178652	135179793
chr12	10390560	10391663
chr3	55488980	55490326
chr14	25369920	25370907
chr4	9184595	9185836
chr10	5487667	5489318
chr11	106814439	106816319
chr16	82660714	82661778
chr17	35088876	35090911
chr7	100215006	100216203
chr12	77237714	77238781
chr14	16092246	16093653
chr9	96888592	96890028
chr9	108566632	108567919
chr10	89685981	89686895
chr1	18902246	18903985
chr10	82622483	82623277
chr6	86898734	86899606
chr5	117163622	117164284
chr17	27422019	27423649
chr16	65562376	65563469
chr8	107292595	107293763
chr10	10846713	10848442
chr11	116061259	116064191
chr1	155557820	155559062
chr10	13905343	13906660
chr4	33924296	33924945
chr4	139309935	139311264
chr7	92195656	92196905
chr15	100227017	100227847
chr1	109948169	109948878
chr7	130518669	130520282
chrX	8205231	8206909
chr12	102757298	102758632
chr12	73873539	73874786
chr4	116506967	116508222
chr13	43284507	43285325
chr6	67266177	67267433
chr8	83874653	83875533
chr16	91484487	91485603
chr5	143817278	143818335
chr2	118306985	118308152
chr14	122387161	122389126
chr4	9668455	9669475
chr6	54564837	54566857
chr4	133095048	133097655
chr18	68806085	68807383
chr9	91365123	91366329
chr11	87762674	87764973
chr14	56812011	56813324
chr9	106170328	106171811
chr6	126584856	126586563
chr10	66182533	66183894
chr11	73176454	73177405
chr16	46009064	46011207
chr3	114928929	114930437
chr8	17465275	17466157
chr4	46649935	46651018
chr9	114688036	114689656
chr1	177683356	177684485
chr7	109038451	109040250
chr6	113306702	113307859
chr16	5049453	5050535
chr8	84554098	84555848
chr3	140143296	140144558
chr18	7608552	7609725
chr1	82290263	82291630
chr3	123973410	123975033
chrUn_GL456359	18717	20566
chr11	62731350	62732152
chr11	3201796	3202643
chr12	77511184	77512257
chr1	167308156	167309532
chr4	65674051	65675463
chr12	39048141	39049105
chr15	102544289	102545604
chr1	86503896	86505156
chr3	55777576	55781743
chr6	115312664	115313903
chr4	11155869	11156858
chr14	31434901	31436380
chr5	88813077	88815302
chr8	20296658	20297713
chr1	176932605	176934365
chr10	107360748	107362504
chr2	130423467	130424839
chr7	19603913	19604849
chr11	61467978	61469558
chr8	120190557	120191583
chr4	13784805	13786547
chr13	51100002	51100792
chr3	140969969	140970922
chr12	39339091	39340430
chr12	13268569	13269615
chr2	79455736	79457067
chr9	62476674	62477795
chr17	26939098	26939953
chr11	107379262	107379850
chr3	53149090	53150509
chr3	69316847	69317837
chr3	156920268	156921295
chr19	42128426	42129851
chr6	103510910	103513483
chr11	115163144	115163969
chr16	35363289	35364181
chr12	89552972	89554324
chr17	90912700	90914260
chr2	28534905	28536832
chr13	36734778	36736182
chr17	6429732	6431025
chr18	39038602	39039631
chr11	42181137	42183559
chr14	54780633	54782120
chr1	64531956	64533226
chr1	178798343	178799540
chr2	76405881	76408150
chr11	69058941	69060122
chr12	91590197	91591023
chr11	3266013	3266885
chr14	57825758	57826942
chr3	55784124	55787912
chr7	133636809	133638129
chr11	61956722	61957633
chr5	30154533	30155864
chr10	128035049	128036655
chr18	61535841	61537082
chr5	147894111	147895356
chr7	128687294	128688807
chr17	24426055	24427622
chr16	30599438	30600819
chr12	92737386	92738742
chr2	57114251	57115595
chr14	64417036	64418583
chr16	95701910	95703282
chr9	95844777	95845696
chr16	32913741	32914924
chr8	80982567	80983353
chr7	37773041	37774723
chr17	6601426	6602446
chr13	76384516	76385575
chr8	64151781	64153132
chr11	120795584	120796976
chr4	75466205	75467803
chr5	34168848	34169699
chr11	115403320	115404355
chr10	5549231	5550690
chr1	9943743	9944575
chr4	76449812	76451452
chr10	115012693	115014021
chr8	126594074	126595194
chr1	143776523	143777746
chr12	98573140	98575520
chr17	43840187	43840828
chr17	69075612	69077360
chr1	132541907	132543322
chr1	86441981	86443314
chr10	127041158	127042372
chr9	44085778	44086427
chr10	127511360	127512913
chr1	176929415	176930646
chr1	17060148	17061182
chr18	73931595	73933272
chr16	90143518	90144553
chr3	13471642	13473757
chr3	127187875	127189440
chr2	135838257	135839818
chr6	119847844	119849927
chr11	42317593	42321862
chr13	21779940	21781039
chr11	69604891	69606048
chr2	68860870	68862477
chr12	111670926	111673090
chr15	101283410	101284670
chr11	115513877	115514831
chr5	44150795	44152803
chr11	97534407	97537904
chr4	149989260	149990626
chr6	115675638	115677249
chr17	87329816	87331168
chr17	46247607	46248758
chr19	23135122	23137792
chr4	132273901	132274854
chr2	153014831	153015678
chr7	29983488	29984463
chr8	20423973	20425110
chr5	36869379	36870649
chr15	82353420	82354658
chr10	85957239	85958181
chr2	90678793	90679928
chr9	90692108	90695161
chr8	40272066	40272844
chrX	73227967	73229470
chr7	116442876	116444208
chr4	126752251	126754246
chr17	56008062	56009993
chr3	136165585	136166610
chr6	86821606	86822842
chr7	30072284	30073294
chr7	46710084	46710942
chr1	183296529	183297382
chr10	78464385	78465238
chr13	76305544	76306572
chr10	116653154	116654016
chr7	105569067	105570367
chr10	97158844	97159924
chr15	39112195	39113255
chr19	56547808	56549187
chr6	28530900	28532510
chr1	153899535	153901126
chr15	100909376	100910930
chr17	12915911	12917016
chr19	32711795	32713116
chr2	118972174	118973182
chr5	4191625	4192888
chr2	157204302	157205344
chr3	55111620	55112763
chr12	86884115	86885068
chr8	19784379	19785332
chr17	56764743	56765751
chr8	104641141	104642211
chr11	115536041	115536998
chr1	57405994	57407344
chr12	3959714	3960754
chr2	32816529	32818992
chr4	124802046	124803078
chr10	116871295	116872301
chr4	135872801	135874386
chr6	115544011	115545475
chr3	127225111	127226973
chr11	19018219	19019887
chr2	155818588	155820370
chr3	110249757	110251443
chr19	4697566	4699193
chr3	123689682	123690798
chr13	52529714	52530998
chr2	25254876	25255973
chr1	24004963	24005883
chr1	172147662	172148854
chr9	90113525	90115063
chr11	119490990	119491706
chr12	83485794	83488767
chr1	133609420	133610521
chr13	63563401	63565407
chr8	20549818	20550763
chr13	24830894	24832380
chr8	110078910	110080617
chr17	87446412	87447658
chr8	125959081	125960306
chr2	152830177	152831819
chr9	91358579	91360588
chr8	116921092	116922281
chr8	20121912	20122699
chr12	65073326	65074986
chr2	21367080	21369789
chr8	90891266	90892908
chr8	84661842	84663284
chr6	83077724	83078941
chr10	80292145	80292859
chr14	54602919	54603928
chr12	86881719	86884001
chr15	89429389	89430541
chr5	139775164	139775930
chr2	152413803	152415302
chr13	110394427	110395349
chr17	71598143	71599378
chr5	144222795	144224458
chr5	100797854	100799053
chr8	94036284	94038052
chr16	11254121	11255174
chr4	108619290	108620389
chr7	126501700	126502403
chr4	125065955	125067232
chr2	136816331	136817965
chr6	40435891	40436751
chr2	121139674	121140752
chr6	143166066	143167296
chr16	17451431	17452781
chr7	49245545	49247093
chr4	101450005	101451091
chr5	142816581	142818287
chr6	29347510	29348468
chr11	106788077	106789548
chr8	52570875	52572387
chr4	67589479	67591741
chr6	48592843	48594653
chr18	30529733	30531378
chr2	156143684	156144740
chr6	52713352	52714443
chr9	53343189	53345700
chr11	82763609	82764854
chr11	3123368	3124646
chr19	6117695	6118933
chr9	99568207	99569513
chr6	118418766	118420152
chr4	8798377	8800523
chr5	21701057	21702332
chr11	19923813	19926415
chr11	5098003	5099443
chr5	100429177	100430331
chr6	6577992	6579296
chr6	63256810	63258657
chr1	64616447	64617836
chr9	50727685	50728785
chr8	106210361	106211503
chrX	157598035	157599244
chr15	76350312	76351805
chr8	72474527	72475817
chr12	87443491	87444424
chr2	138278201	138284372
chr2	122347342	122349531
chr10	117063280	117064223
chr8	13287205	13288666
chr5	21786384	21787355
chr11	5955157	5956181
chr3	54734520	54735855
chr13	51805264	51806819
chr15	36715631	36716846
chr8	90886034	90887837
chr10	49787474	49789463
chr8	70896844	70898193
chr2	79450307	79455599
chr8	84771201	84773524
chr4	85204771	85207930
chr15	76710191	76711361
chr18	67641136	67642017
chr9	86976445	86977703
chr10	20951773	20953240
chr5	125140121	125141572
chr17	69416675	69417892
chr5	33273806	33274823
chr19	32388981	32390120
chr17	25941411	25942369
chr5	121618558	121619519
chr2	121955595	121956779
chr15	23035665	23038313
chr8	33641336	33642540
chr3	84581757	84583485
chr11	78094132	78095092
chr4	95050006	95052305
chr6	83108499	83109851
chr2	143217598	143218774
chr8	36611169	36613176
chr17	75551478	75552498
chr15	59373805	59374600
chr6	51848361	51850629
chr5	147429425	147430486
chr8	110846237	110847560
chr1	156035374	156037359
chr7	140035952	140037074
chr15	102670351	102671928
chr3	51415469	51416451
chr6	106799621	106800541
chr15	79027641	79029451
chr5	76904654	76906094
chr16	56037221	56038306
chr10	21295903	21296546
chr12	80462901	80464134
chr10	86021741	86022567
chr8	25601011	25602821
chr8	71371008	71372050
chr11	101069568	101070675
chr15	10981680	10982567
chr19	8892402	8893574
chr15	79228821	79229926
chr5	115340560	115341896
chr2	32352022	32353793
chr12	111677662	111678485
chr14	55642792	55644114
chr13	55692464	55693348
chr10	62919686	62921125
chr18	77185124	77187705
chr13	73327947	73328920
chr16	32153581	32155251
chr10	105841079	105841874
chr5	29735343	29736731
chr15	38300154	38302040
chr8	15010273	15012291
chr9	27298752	27300822
chr2	90846519	90848276
chr9	75409704	75410652
chr11	106215904	106217315
chr17	8282742	8284303
chr9	57130206	57131360
chr18	74267649	74268589
chr14	56667565	56668744
chr2	180701439	180702910
chr4	117155292	117156501
chr14	32512923	32514124
chr5	90366479	90367270
chr17	55944657	55945658
chr5	36795726	36797221
chr3	146812911	146813709
chr10	34018958	34020372
chr16	10411507	10412260
chr7	126949297	126951009
chr7	66060129	66061193
chr9	57764189	57766374
chr6	51469021	51470498
chr9	50659033	50660487
chr19	43752320	43753876
chr16	8470429	8471349
chr15	79546199	79547617
chr8	70629156	70630327
chr7	44304363	44305457
chr8	69774136	69775000
chr7	4148556	4151304
chr5	142818431	142822215
chrX	98936862	98938471
chr7	122066477	122068144
chr12	76254732	76256055
chr11	36677042	36678656
chr9	7836294	7837825
chr7	24399164	24400282
chr2	127269047	127270910
chr4	153974608	153975587
chr19	46326454	46330074
chr1	177443871	177453571
chr17	46645736	46646832
chr5	123572419	123573400
chr4	132883784	132885137
chr18	73815098	73816325
chr7	39517385	39518813
chr2	30827405	30828743
chr5	3893482	3894715
chr13	92530445	92531540
chr18	32836526	32837919
chr13	93191904	93193044
chr13	58128877	58129913
chr9	48494642	48496061
chr14	55053281	55055947
chr4	46138079	46139284
chr12	101082920	101084188
chr2	166905407	166906796
chr6	124964888	124965890
chr12	31350828	31352039
chr9	21002262	21003610
chr6	85332444	85334446
chr8	18845716	18846905
chr10	82178136	82178986
chr4	155563588	155564419
chr3	88214379	88217057
chr3	129830896	129832155
chr9	112233281	112235306
chr4	123717489	123718686
chr10	80826483	80827061
chr7	127966810	127967961
chr5	122353633	122354839
chr10	71344167	71345319
chr11	99229899	99231195
chr4	139379857	139380864
chr1	185203514	185204682
chr10	17721425	17724292
chr9	14380437	14381808
chr14	31250750	31252018
chr3	84813946	84814862
chr13	21734320	21735685
chr16	94526369	94527383
chr7	45153875	45154644
chr15	82127148	82128268
chr8	124520289	124521449
chr19	44555050	44556009
chr1	152765801	152767376
chr10	60002301	60003739
chr12	86946125	86949207
chr11	32267212	32268002
chr18	32067373	32068646
chr4	82497498	82500280
chr8	71462767	71464782
chr8	121589788	121591139
chr8	11757958	11758514
chr14	73381559	73385330
chr7	67372684	67373816
chr8	46163112	46164434
chr17	74315867	74316933
chr7	44495933	44497185
chr19	8773809	8775299
chr4	56801755	56802953
chr2	34825454	34826654
chr8	31168280	31169509
chr12	70452575	70453711
chr11	88046945	88048424
chr11	67965433	67967013
chr19	45782735	45783672
chr16	42910149	42912412
chr15	76606998	76607817
chr13	38634318	38635812
chr17	80206361	80207813
chr18	69499106	69500891
chr11	11808391	11809383
chr16	23127099	23128343
chr16	31947547	31949111
chr10	62650591	62652203
chr11	103697168	103698476
chr8	60982635	60983970
chr5	112326014	112326941
chr11	59207930	59208717
chr6	133104502	133106066
chr17	32035978	32036945
chr5	100038469	100040392
chr19	46689405	46690863
chr15	81399392	81400994
chr2	30415111	30416624
chr12	30910990	30912243
chr13	51846178	51848448
chr8	69088095	69089533
chr12	103425096	103426128
chr2	53190670	53191469
chr10	81175285	81177384
chr15	89122479	89123891
chr8	9975709	9976718
chr7	13037840	13038913
chr3	56183441	56184624
chr15	81857425	81859979
chr12	31654115	31655458
chr2	151038634	151040095
chr8	123948741	123950147
chr12	44209375	44210692
chr5	33995571	33996658
chr6	86371031	86372225
chr5	123748820	123749907
chr18	10609400	10610651
chr7	105810453	105811845
chr5	136198569	136199457
chr1	176813865	176814785
chr2	174472540	174473604
chr19	6057260	6058686
chr3	88057822	88059275
chr17	55891682	55893037
chr5	108311951	108313215
chr2	31973980	31975094
chr17	17623846	17626443
chr2	32235843	32237244
chr4	108781025	108782796
chr10	44267776	44268798
chr14	20082615	20083659
chr2	156991370	156992567
chr10	4431839	4433167
chr5	140418090	140419892
chr2	164970815	164971687
chr10	63023124	63024984
chr19	40872652	40874186
chr11	60536810	60538423
chr2	119872177	119873918
chr5	123930305	123931095
chr2	156862432	156863433
chr14	75753874	75755193
chr8	122376112	122376903
chr8	69902110	69903705
chr19	4012130	4013062
chr5	30868752	30870195
chr10	81863691	81864867
chr4	99193509	99194801
chr7	64872464	64873336
chr19	5106153	5107180
chr11	22990177	22991243
chr19	55315512	55316637
chr9	57520498	57521997
chr11	53300057	53301315
chr14	64588028	64590228
chr9	15279398	15280360
chr5	124578603	124579820
chr15	100494254	100495846
chr9	109073646	109074691
chr10	80140863	80142749
chr4	83524591	83525596
chr19	43523979	43525553
chr3	32708496	32709803
chr5	149183509	149184997
chr17	55878262	55879389
chr5	135186173	135187517
chr13	98262460	98263554
chr7	125444264	125445689
chr11	119299481	119300721
chr14	120476821	120478393
chr7	127016045	127017807
chr11	115563770	115564868
chr4	116220787	116222615
chr16	4683506	4684661
chr6	83053832	83055268
chr12	21373120	21374098
chr7	101905363	101906905
chr3	133091179	133092691
chr3	104863897	104865676
chr10	11148681	11150147
chr18	34953851	34955284
chr2	163472111	163472920
chr4	150909288	150910375
chr6	38380829	38381875
chr6	136827474	136828880
chr12	55398344	55399368
chr1	164898613	164899995
chr6	113604130	113605351
chr14	20694600	20695672
chr17	34121995	34123236
chr7	12818309	12819368
chr1	185331640	185332701
chr12	85270050	85271031
chr10	117792209	117793034
chr1	75124634	75125536
chr14	64439859	64441551
chr15	98932682	98934974
chr11	6291031	6292802
chr9	106247290	106248631
chr9	20492107	20493441
chr7	45717460	45718675
chr4	109675973	109676928
chr5	123075706	123077085
chr11	90417941	90418802
chr1	171502632	171504288
chr13	51651127	51652472
chr5	110652807	110654007
chr10	128082420	128084379
chr5	25705163	25706235
chr1	43097911	43099211
chr6	118454739	118455899
chr19	3767173	3768808
chr3	95015154	95016995
chr17	6079274	6080463
chr7	24506395	24507869
chr1	37429469	37430864
chr16	3884204	3885374
chr5	25529389	25531063
chr2	158028014	158029107
chr11	116852605	116854164
chr11	5761540	5762991
chr10	81704156	81705512
chr11	6625559	6626690
chr17	29031586	29033593
chr16	87353851	87354801
chr17	25784994	25786155
chr10	81642972	81644223
chr2	92058604	92060452
chr11	101119321	101120439
chr6	50565991	50567507
chr4	126428908	126430245
chr2	120567090	120568038
chr5	113771246	113772251
chr12	112692934	112694398
chr2	39064964	39066221
chr12	40221963	40223971
chr16	93603379	93604839
chr11	68690899	68691964
chr7	127253247	127255305
chr10	81320835	81321764
chr17	56584270	56585747
chr2	132781071	132785023
chr1	93477989	93479360
chr15	73089747	73091457
chr8	85025051	85027653
chr17	48408792	48410647
chr2	36135965	36137207
chr4	32656525	32657693
chr19	28011263	28012722
chr17	15040765	15042340
chr11	70409672	70410677
chr12	9029511	9030809
chr7	16923618	16925444
chr14	76110397	76111435
chr12	72085593	72086575
chr8	117157449	117158126
chr4	120824798	120826404
chr4	3834914	3836052
chr1	82315966	82317108
chr7	80323590	80324746
chr7	34196272	34197444
chr2	114200852	114202008
chr3	158031156	158032048
chr19	60790086	60791490
chr5	107900061	107901376
chr17	36270608	36272223
chr5	107437422	107438604
chr13	101691582	101695120
chr2	128943437	128944463
chr13	23621777	23623334
chr8	70233797	70235044
chr5	145139449	145140850
chr9	110656056	110657325
chr17	24168949	24170009
chr10	58446083	58447217
chr19	8735289	8736388
chr11	69088123	69089494
chr1	86524704	86528989
chr10	78412137	78413291
chr10	85871554	85872441
chr15	81871666	81873039
chr5	145230905	145232495
chr3	30792637	30793995
chr5	137501948	137503036
chr8	71591489	71593122
chr16	91044188	91045893
chr16	29579025	29579954
chr6	55037452	55038558
chr19	58942935	58944247
chr5	124327271	124328735
chr11	102555840	102557003
chr10	7792297	7793489
chr12	71136244	71137652
chr15	81810172	81812062
chr13	98316782	98317693
chr15	35370866	35371953
chr9	113707587	113708715
chr13	23423336	23424602
chr3	88177525	88178766
chr10	80167730	80168892
chr4	155624033	155625579
chr3	51483200	51484693
chr15	77970112	77971675
chr18	9957596	9958940
chr7	24546632	24547710
chr1	86486722	86488300
chr12	69196540	69197843
chr16	21332749	21334511
chr6	134897671	134899054
chr2	32360415	32361733
chr16	97962099	97963230
chr13	43398199	43399170
chr9	18291497	18292706
chr1	13589660	13590208
chr14	18237865	18239293
chr8	70698141	70699545
chr2	147012443	147013628
chr10	80797206	80799201
chr4_GL456216_random	15434	17178
chr1	134361760	134362624
chr9	73112739	73114072
chr12	116280508	116281880
chr6	136518390	136521055
chr3	96244755	96246421
chr3	138142476	138145017
chr16	38562377	38563425
chr5	77309772	77310980
chr10	62449159	62450511
chr14	30653819	30655082
chr15	31601188	31602657
chr2	5844600	5845883
chr16	94311655	94314266
chr6	128424229	128425468
chr14	73524844	73525746
chr9	102625840	102627099
chr3	96219124	96222185
chr16	17618698	17619927
chr11	61407405	61409230
chr3	53016662	53017818
chr5	135063432	135064653
chr19	40894015	40895636
chr16	23106607	23108577
chr11	58953629	58956194
chr5	65390885	65392220
chr19	6045903	6047354
chr16	18498012	18499516
chr10	81996602	81997685
chr15	84922534	84923668
chr15	102516898	102519570
chr11	121354043	121355171
chr5	23431942	23434389
chr17	45432867	45434109
chr2	32966290	32967769
chr4	127076695	127078032
chr11	118289459	118291014
chr13	21715750	21718086
chr17	28328115	28329108
chr17	14978115	14979851
chr15	8098606	8099796
chr1	92473109	92474393
chr10	81626947	81628038
chr11	117653714	117654851
chr17	15009270	15011044
chr9	106159435	106160814
chr19	11769739	11771045
chr5	24163991	24165604
chr7	7298140	7299949
chr5	143328639	143329943
chr17	25184041	25185441
chr1	185362156	185363685
chr5	151367919	151369709
chr4	155992037	155993812
chr3	58575967	58577146
chr8	123477207	123478822

## Sheet: PFC > cerebellum_MEF2C
chr3	75687455	75687959
